# Supplementary material for: Metal-free photosensitized radical relay 1,4-carboimination across two distinct olefins
Source: Chem Sci. 2023 Feb 3;14(9):2447–54. doi: 10.1039/d2sc06497a (PMC9977457; doi:10.1039/d2sc06497a)
Supplement: SC-014-D2SC06497A-s002 [file SC-014-D2SC06497A-s002.cif]

# Electronic Supplementary Material (ESI) for Chemical Science.
# This journal is © The Royal Society of Chemistry 2023

####################################################################### 
# 
# This file contains crystal structure data downloaded from the 
# Cambridge Structural Database (CSD) hosted by the Cambridge 
# Crystallographic Data Centre (CCDC).
# 
# Full information about CCDC data access policies and citation 
# guidelines are available at http://www.ccdc.cam.ac.uk/access/V1 
# 
# Audit and citation data items may have been added by the CCDC. 
# Please retain this information to preserve the provenance of 
# this file and to allow appropriate attribution of the data. 
# 
#######################################################################

data_glo10386
_database_code_depnum_ccdc_archive 'CCDC 2207448'
loop_
_audit_author_name
_audit_author_address
'Constantin G. Daniliuc'
;Organisch Chemisches Institut WWU University of Muenster
Germany
;
_audit_update_record             
;
2022-09-15 deposited with the CCDC.	2023-02-03 downloaded from the CCDC.
;

_audit_creation_method           'APEX4 v2021.4-0'
_chemical_name_systematic        ?
_chemical_name_common            ?
_chemical_formula_moiety         ?
_chemical_formula_sum            'C35 H34 N2 O'
_chemical_formula_iupac          ?
_chemical_formula_weight         498.64

_chemical_melting_point          ?

_space_group_crystal_system      monoclinic
_space_group_IT_number           14
_space_group_name_H-M_alt        'P 1 21/n 1'
_space_group_name_Hall           '-P 2yn'
loop_
_space_group_symop_operation_xyz
'x, y, z'
'-x+1/2, y+1/2, -z+1/2'
'-x, -y, -z'
'x-1/2, -y-1/2, z-1/2'

_cell_length_a                   9.3198(3)
_cell_length_b                   11.1833(4)
_cell_length_c                   26.6506(7)
_cell_angle_alpha                90
_cell_angle_beta                 99.8120(10)
_cell_angle_gamma                90
_cell_volume                     2737.06(15)
_cell_formula_units_Z            4
_cell_measurement_reflns_used    7272
_cell_measurement_theta_min      2.3922
_cell_measurement_theta_max      26.7043
_cell_measurement_temperature    100.(2)

_exptl_crystal_description       plate
_exptl_crystal_colour            colourless
_exptl_crystal_size_max          0.202
_exptl_crystal_size_mid          0.065
_exptl_crystal_size_min          0.052
_exptl_crystal_density_diffrn    1.210
_exptl_crystal_density_meas      ?
_exptl_crystal_density_method    'not measured'
_exptl_crystal_F_000             1064

_exptl_absorpt_coefficient_mu    0.072
_exptl_absorpt_correction_type   Multi-Scan
_exptl_absorpt_process_details   
;
Krause, L., Herbst-Irmer, R., Sheldrick, G. M., Stalke, D. (2015).
"Comparison of silver and molybdenum microfocus X-ray sources for
single-crystal structure determination"
J. Appl. Cryst. 48, 3-10. doi:10.1107/S1600576714022985
;
_exptl_absorpt_correction_T_min  0.92
_exptl_absorpt_correction_T_max  1.00

_exptl_special_details           
;
;

_diffrn_ambient_temperature      100.(2)

_diffrn_source                   'Mo ImS'
_diffrn_source_type              'micro focus tube'
_diffrn_source_power             0.05
_diffrn_source_current           1.0
_diffrn_source_voltage           50

_diffrn_radiation_probe          'single crystal'
_diffrn_radiation_type           MoK\a
_diffrn_radiation_wavelength     0.71073
_diffrn_radiation_monochromator  'MX mirror'

_diffrn_measurement_device       'Bruker D8 Venture Photon III'
_diffrn_measurement_device_type  'single crystal diffractometer'
_diffrn_measurement_method       'phi/omega scans'

_diffrn_detector_area_resol_mean 7.3910

_diffrn_reflns_number            59448
_diffrn_reflns_av_R_equivalents  0.0905
_diffrn_reflns_av_unetI/netI     0.0393
_diffrn_reflns_theta_min         2.22
_diffrn_reflns_theta_max         26.74
_diffrn_reflns_theta_full        25.24
_diffrn_measured_fraction_theta_max 0.997
_diffrn_measured_fraction_theta_full 0.997
_diffrn_reflns_limit_h_min       -11
_diffrn_reflns_limit_h_max       11
_diffrn_reflns_limit_k_min       -14
_diffrn_reflns_limit_k_max       14
_diffrn_reflns_limit_l_min       -33
_diffrn_reflns_limit_l_max       33

_refine_special_details          
;

Reflections were merged by SHELXL according to the crystal
class for the calculation of statistics and refinement.

_reflns_Friedel_fraction is defined as the number of unique
Friedel pairs measured divided by the number that would be
possible theoretically, ignoring centric projections and
systematic absences.
;

_reflns_number_total             5803
_reflns_number_gt                4626
_reflns_threshold_expression     'I > 2\s(I)'
_reflns_Friedel_coverage         0.000
_reflns_Friedel_fraction_max     .
_reflns_Friedel_fraction_full    .

_refine_ls_structure_factor_coef Fsqd
_refine_ls_matrix_type           full
_refine_ls_R_factor_all          0.0570
_refine_ls_R_factor_gt           0.0423
_refine_ls_wR_factor_gt          0.0926
_refine_ls_wR_factor_ref         0.1006
_refine_ls_goodness_of_fit_ref   1.059
_refine_ls_restrained_S_all      1.059
_refine_ls_number_reflns         5803
_refine_ls_number_parameters     343
_refine_ls_number_restraints     0
_refine_ls_number_constraints    ?
_refine_ls_hydrogen_treatment    constr
_refine_ls_weighting_scheme      calc
_refine_ls_weighting_details     
'w=1/[\s^2^(Fo^2^)+(0.0322P)^2^+1.2770P] where P=(Fo^2^+2Fc^2^)/3'

_atom_sites_solution_hydrogens   geom
_atom_sites_solution_primary     direct
_atom_sites_solution_secondary   ?

_refine_ls_shift/su_max          0.001
_refine_ls_shift/su_mean         0.000
_refine_diff_density_max         0.308
_refine_diff_density_min         -0.221
_refine_ls_extinction_method     none
_refine_ls_extinction_coef       ?

loop_
_atom_type_symbol
_atom_type_description
_atom_type_scat_dispersion_real
_atom_type_scat_dispersion_imag
_atom_type_scat_source
C C 0.0033 0.0016 'International Tables Vol C Tables 4.2.6.8 and 6.1.1.4'
H H 0.0000 0.0000 'International Tables Vol C Tables 4.2.6.8 and 6.1.1.4'
N N 0.0061 0.0033 'International Tables Vol C Tables 4.2.6.8 and 6.1.1.4'
O O 0.0106 0.0060 'International Tables Vol C Tables 4.2.6.8 and 6.1.1.4'

_computing_data_collection       'Bruker APEX4 v2021.4-0 Photon III'
_computing_cell_refinement       'SAINT V8.40B (Bruker AXS LLC, 2019)'
_computing_data_reduction        'SAINT V8.40B (Bruker AXS LLC, 2019)'
_computing_structure_solution    'SHELXT 2018/2 (Sheldrick, 2018)'
_computing_structure_refinement  'SHELXL-2018/3 (Sheldrick, 2018)'
_computing_molecular_graphics    'shelXle (C.B. Huebschle, rev 1242)'
_computing_publication_material  'SHELXT 2018/2 (Sheldrick, 2018)'

loop_
_atom_site_type_symbol
_atom_site_label
_atom_site_fract_x
_atom_site_fract_y
_atom_site_fract_z
_atom_site_U_iso_or_equiv
_atom_site_adp_type
_atom_site_calc_flag
_atom_site_refinement_flags_adp
_atom_site_refinement_flags_occupancy
_atom_site_refinement_flags_posn
_atom_site_occupancy
_atom_site_disorder_assembly
_atom_site_disorder_group
N N1 0.45243(12) 0.37781(10) 0.63724(4) 0.0145(2) Uani d . . . 1 . .
N N2 0.23146(14) 0.54920(12) 0.71193(5) 0.0260(3) Uani d . . . 1 . .
O O1 0.74740(11) 0.23246(11) 0.92017(4) 0.0286(3) Uani d . . . 1 . .
C C1 0.60918(16) 0.17470(15) 0.91555(6) 0.0254(3) Uani d . . . 1 . .
H H1A 0.587093 0.158341 0.949938 0.031000 Uiso calc U . R 1 . .
H H1B 0.613180 0.097172 0.897907 0.031000 Uiso calc U . R 1 . .
C C2 0.48837(16) 0.25121(14) 0.88599(5) 0.0215(3) Uani d . . . 1 . .
H H2A 0.477975 0.325691 0.905120 0.026000 Uiso calc U . R 1 . .
H H2B 0.394939 0.207222 0.882066 0.026000 Uiso calc U . R 1 . .
C C3 0.52300(14) 0.28229(12) 0.83338(5) 0.0165(3) Uani d . . . 1 . .
H H3 0.525257 0.205768 0.814118 0.020000 Uiso calc U . R 1 . .
C C4 0.67526(15) 0.33758(13) 0.83970(5) 0.0200(3) Uani d . . . 1 . .
H H4A 0.702825 0.350634 0.805853 0.024000 Uiso calc U . R 1 . .
H H4B 0.675702 0.415929 0.857021 0.024000 Uiso calc U . R 1 . .
C C5 0.78386(16) 0.25411(15) 0.87098(6) 0.0253(3) Uani d . . . 1 . .
H H5A 0.785799 0.177192 0.852719 0.030000 Uiso calc U . R 1 . .
H H5B 0.882378 0.289760 0.874973 0.030000 Uiso calc U . R 1 . .
C C6 0.40357(15) 0.36073(13) 0.80363(5) 0.0169(3) Uani d . . . 1 . .
H H6A 0.401636 0.438031 0.821602 0.020000 Uiso calc U . R 1 . .
H H6B 0.308301 0.321290 0.803278 0.020000 Uiso calc U . R 1 . .
C C7 0.42299(14) 0.38545(12) 0.74810(5) 0.0154(3) Uani d . . . 1 . .
H H7 0.523140 0.418118 0.748674 0.019000 Uiso calc U . R 1 . .
C C8 0.40685(14) 0.27081(12) 0.71516(5) 0.0144(3) Uani d . . . 1 . .
H H8A 0.302418 0.258789 0.701231 0.017000 Uiso calc U . R 1 . .
H H8B 0.439763 0.201576 0.737303 0.017000 Uiso calc U . R 1 . .
C C9 0.49316(14) 0.27252(12) 0.67045(5) 0.0140(3) Uani d . . . 1 . .
C C10 0.31690(15) 0.47777(13) 0.72653(5) 0.0187(3) Uani d . . . 1 . .
C C11 0.33775(14) 0.38357(12) 0.60317(5) 0.0146(3) Uani d . . . 1 . .
C C21 0.32297(15) 0.48971(12) 0.56873(5) 0.0150(3) Uani d . . . 1 . .
C C22 0.44683(15) 0.55195(12) 0.56030(5) 0.0171(3) Uani d . . . 1 . .
H H22 0.540140 0.528338 0.577641 0.020000 Uiso calc U . R 1 . .
C C23 0.43460(15) 0.64774(13) 0.52690(5) 0.0193(3) Uani d . . . 1 . .
H H23 0.519469 0.688950 0.521163 0.023000 Uiso calc U . R 1 . .
C C24 0.29868(15) 0.68363(12) 0.50180(5) 0.0184(3) Uani d . . . 1 . .
H H24 0.290412 0.749819 0.479152 0.022000 Uiso calc U . R 1 . .
C C25 0.17496(16) 0.62286(13) 0.50980(5) 0.0208(3) Uani d . . . 1 . .
H H25 0.081862 0.647541 0.492663 0.025000 Uiso calc U . R 1 . .
C C26 0.18686(15) 0.52594(13) 0.54282(5) 0.0186(3) Uani d . . . 1 . .
H H26 0.101817 0.483955 0.547824 0.022000 Uiso calc U . R 1 . .
C C31 0.21589(14) 0.29352(12) 0.59222(5) 0.0154(3) Uani d . . . 1 . .
C C32 0.20586(15) 0.21904(13) 0.54981(5) 0.0186(3) Uani d . . . 1 . .
H H32 0.275162 0.225817 0.527625 0.022000 Uiso calc U . R 1 . .
C C33 0.09493(16) 0.13497(13) 0.53986(5) 0.0217(3) Uani d . . . 1 . .
H H33 0.090297 0.083087 0.511399 0.026000 Uiso calc U . R 1 . .
C C34 -0.00938(16) 0.12627(13) 0.57130(6) 0.0225(3) Uani d . . . 1 . .
H H34 -0.083713 0.067391 0.564851 0.027000 Uiso calc U . R 1 . .
C C35 -0.00430(15) 0.20396(13) 0.61209(5) 0.0211(3) Uani d . . . 1 . .
H H35 -0.077201 0.200137 0.632982 0.025000 Uiso calc U . R 1 . .
C C36 0.10727(15) 0.28744(13) 0.62246(5) 0.0177(3) Uani d . . . 1 . .
H H36 0.109805 0.340837 0.650320 0.021000 Uiso calc U . R 1 . .
C C41 0.65625(14) 0.28557(12) 0.69376(5) 0.0145(3) Uani d . . . 1 . .
C C42 0.72771(15) 0.18985(12) 0.72119(5) 0.0175(3) Uani d . . . 1 . .
H H42 0.676874 0.116961 0.723472 0.021000 Uiso calc U . R 1 . .
C C43 0.87169(15) 0.19963(13) 0.74515(5) 0.0210(3) Uani d . . . 1 . .
H H43 0.918116 0.134109 0.764003 0.025000 Uiso calc U . R 1 . .
C C44 0.94796(15) 0.30531(14) 0.74154(6) 0.0224(3) Uani d . . . 1 . .
H H44 1.046348 0.312404 0.758013 0.027000 Uiso calc U . R 1 . .
C C45 0.87938(15) 0.40031(13) 0.71373(5) 0.0212(3) Uani d . . . 1 . .
H H45 0.931411 0.472272 0.710726 0.025000 Uiso calc U . R 1 . .
C C46 0.73415(15) 0.39049(12) 0.69016(5) 0.0174(3) Uani d . . . 1 . .
H H46 0.687919 0.456251 0.671420 0.021000 Uiso calc U . R 1 . .
C C51 0.47601(14) 0.15628(12) 0.63946(5) 0.0149(3) Uani d . . . 1 . .
C C52 0.55502(15) 0.14732(13) 0.59956(5) 0.0180(3) Uani d . . . 1 . .
H H52 0.619458 0.209997 0.594145 0.022000 Uiso calc U . R 1 . .
C C53 0.54098(16) 0.04867(13) 0.56781(5) 0.0219(3) Uani d . . . 1 . .
H H53 0.594925 0.044061 0.540670 0.026000 Uiso calc U . R 1 . .
C C54 0.44761(17) -0.04373(13) 0.57576(6) 0.0235(3) Uani d . . . 1 . .
H H54 0.435673 -0.110836 0.553581 0.028000 Uiso calc U . R 1 . .
C C55 0.37220(16) -0.03753(13) 0.61609(5) 0.0221(3) Uani d . . . 1 . .
H H55 0.310193 -0.101551 0.622006 0.027000 Uiso calc U . R 1 . .
C C56 0.38633(15) 0.06204(12) 0.64823(5) 0.0179(3) Uani d . . . 1 . .
H H56 0.334722 0.065291 0.676017 0.021000 Uiso calc U . R 1 . .

loop_
_atom_site_aniso_label
_atom_site_aniso_U_11
_atom_site_aniso_U_22
_atom_site_aniso_U_33
_atom_site_aniso_U_12
_atom_site_aniso_U_13
_atom_site_aniso_U_23
N1 0.0151(5) 0.0141(6) 0.0143(5) 0.0003(4) 0.0024(4) 0.0005(4)
N2 0.0276(7) 0.0236(7) 0.0261(7) 0.0081(6) 0.0029(5) 0.0002(5)
O1 0.0196(5) 0.0440(7) 0.0198(5) -0.0011(5) -0.0035(4) 0.0028(5)
C1 0.0213(8) 0.0335(9) 0.0203(7) -0.0015(6) 0.0000(6) 0.0048(6)
C2 0.0180(7) 0.0291(8) 0.0168(7) -0.0012(6) 0.0016(5) 0.0004(6)
C3 0.0161(7) 0.0184(7) 0.0140(6) 0.0003(5) 0.0000(5) -0.0021(5)
C4 0.0182(7) 0.0220(7) 0.0193(7) -0.0015(6) 0.0012(5) -0.0015(6)
C5 0.0174(7) 0.0347(9) 0.0229(8) -0.0001(6) 0.0008(6) 0.0010(6)
C6 0.0153(7) 0.0205(7) 0.0152(6) 0.0008(5) 0.0029(5) -0.0028(5)
C7 0.0151(7) 0.0157(7) 0.0152(6) 0.0013(5) 0.0020(5) -0.0002(5)
C8 0.0137(6) 0.0143(6) 0.0149(6) 0.0003(5) 0.0016(5) 0.0000(5)
C9 0.0142(6) 0.0136(6) 0.0137(6) 0.0001(5) 0.0013(5) 0.0009(5)
C10 0.0209(7) 0.0182(7) 0.0173(7) -0.0010(6) 0.0045(5) -0.0027(5)
C11 0.0145(6) 0.0154(7) 0.0145(6) 0.0001(5) 0.0040(5) -0.0025(5)
C21 0.0177(7) 0.0139(6) 0.0132(6) -0.0001(5) 0.0018(5) -0.0015(5)
C22 0.0156(7) 0.0170(7) 0.0179(7) -0.0009(5) 0.0009(5) -0.0012(5)
C23 0.0187(7) 0.0183(7) 0.0214(7) -0.0038(6) 0.0046(6) 0.0003(6)
C24 0.0247(7) 0.0152(7) 0.0146(6) -0.0009(6) 0.0014(5) 0.0026(5)
C25 0.0186(7) 0.0212(7) 0.0207(7) -0.0001(6) -0.0020(5) 0.0034(6)
C26 0.0161(7) 0.0190(7) 0.0199(7) -0.0029(5) 0.0008(5) 0.0006(6)
C31 0.0152(7) 0.0137(6) 0.0159(6) 0.0007(5) -0.0016(5) 0.0043(5)
C32 0.0187(7) 0.0201(7) 0.0168(7) -0.0006(6) 0.0020(5) 0.0007(5)
C33 0.0230(7) 0.0185(7) 0.0216(7) -0.0011(6) -0.0022(6) -0.0018(6)
C34 0.0186(7) 0.0186(7) 0.0276(8) -0.0054(6) -0.0040(6) 0.0042(6)
C35 0.0155(7) 0.0259(8) 0.0215(7) -0.0020(6) 0.0021(5) 0.0053(6)
C36 0.0166(7) 0.0196(7) 0.0159(6) 0.0002(5) -0.0004(5) 0.0010(5)
C41 0.0144(6) 0.0170(7) 0.0124(6) 0.0008(5) 0.0033(5) -0.0023(5)
C42 0.0184(7) 0.0168(7) 0.0174(7) 0.0003(5) 0.0034(5) -0.0003(5)
C43 0.0200(7) 0.0218(7) 0.0204(7) 0.0073(6) 0.0013(6) 0.0007(6)
C44 0.0133(7) 0.0304(8) 0.0228(7) 0.0014(6) 0.0009(5) -0.0054(6)
C45 0.0169(7) 0.0226(7) 0.0245(7) -0.0044(6) 0.0045(6) -0.0045(6)
C46 0.0169(7) 0.0169(7) 0.0184(7) 0.0001(5) 0.0028(5) -0.0005(5)
C51 0.0152(6) 0.0149(6) 0.0135(6) 0.0016(5) -0.0007(5) 0.0007(5)
C52 0.0190(7) 0.0173(7) 0.0177(7) -0.0022(5) 0.0024(5) 0.0005(5)
C53 0.0261(8) 0.0235(8) 0.0167(7) 0.0008(6) 0.0055(6) -0.0029(6)
C54 0.0317(8) 0.0181(7) 0.0201(7) -0.0010(6) 0.0023(6) -0.0053(6)
C55 0.0264(8) 0.0157(7) 0.0238(7) -0.0047(6) 0.0031(6) 0.0005(6)
C56 0.0200(7) 0.0164(7) 0.0173(7) -0.0007(5) 0.0035(5) 0.0008(5)

_geom_special_details            
;

All esds (except the esd in the dihedral angle between two l.s. planes)
are estimated using the full covariance matrix.  The cell esds are taken
into account individually in the estimation of esds in distances, angles
and torsion angles; correlations between esds in cell parameters are only
used when they are defined by crystal symmetry.  An approximate (isotropic)
treatment of cell esds is used for estimating esds involving l.s. planes.
;

loop_
_geom_bond_atom_site_label_1
_geom_bond_atom_site_label_2
_geom_bond_site_symmetry_2
_geom_bond_distance
_geom_bond_publ_flag
N1 C11 . 1.2806(17) ?
N1 C9 . 1.4831(17) ?
N2 C10 . 1.1480(19) ?
O1 C1 . 1.4274(18) ?
O1 C5 . 1.4297(18) ?
C1 C2 . 1.523(2) ?
C1 H1A . 0.990000 ?
C1 H1B . 0.990000 ?
C2 C3 . 1.5312(19) ?
C2 H2A . 0.990000 ?
C2 H2B . 0.990000 ?
C3 C6 . 1.5285(19) ?
C3 C4 . 1.5307(19) ?
C3 H3 . 1.000000 ?
C4 C5 . 1.518(2) ?
C4 H4A . 0.990000 ?
C4 H4B . 0.990000 ?
C5 H5A . 0.990000 ?
C5 H5B . 0.990000 ?
C6 C7 . 1.5461(18) ?
C6 H6A . 0.990000 ?
C6 H6B . 0.990000 ?
C7 C10 . 1.4766(19) ?
C7 C8 . 1.5465(18) ?
C7 H7 . 1.000000 ?
C8 C9 . 1.5472(17) ?
C8 H8A . 0.990000 ?
C8 H8B . 0.990000 ?
C9 C51 . 1.5338(18) ?
C9 C41 . 1.5478(18) ?
C11 C21 . 1.4925(18) ?
C11 C31 . 1.5088(18) ?
C21 C26 . 1.3970(19) ?
C21 C22 . 1.3984(19) ?
C22 C23 . 1.3851(19) ?
C22 H22 . 0.950000 ?
C23 C24 . 1.387(2) ?
C23 H23 . 0.950000 ?
C24 C25 . 1.386(2) ?
C24 H24 . 0.950000 ?
C25 C26 . 1.389(2) ?
C25 H25 . 0.950000 ?
C26 H26 . 0.950000 ?
C31 C32 . 1.3943(19) ?
C31 C36 . 1.3989(19) ?
C32 C33 . 1.389(2) ?
C32 H32 . 0.950000 ?
C33 C34 . 1.391(2) ?
C33 H33 . 0.950000 ?
C34 C35 . 1.386(2) ?
C34 H34 . 0.950000 ?
C35 C36 . 1.390(2) ?
C35 H35 . 0.950000 ?
C36 H36 . 0.950000 ?
C41 C46 . 1.3917(19) ?
C41 C42 . 1.3994(19) ?
C42 C43 . 1.389(2) ?
C42 H42 . 0.950000 ?
C43 C44 . 1.391(2) ?
C43 H43 . 0.950000 ?
C44 C45 . 1.387(2) ?
C44 H44 . 0.950000 ?
C45 C46 . 1.396(2) ?
C45 H45 . 0.950000 ?
C46 H46 . 0.950000 ?
C51 C56 . 1.3893(19) ?
C51 C52 . 1.3964(18) ?
C52 C53 . 1.383(2) ?
C52 H52 . 0.950000 ?
C53 C54 . 1.390(2) ?
C53 H53 . 0.950000 ?
C54 C55 . 1.383(2) ?
C54 H54 . 0.950000 ?
C55 C56 . 1.397(2) ?
C55 H55 . 0.950000 ?
C56 H56 . 0.950000 ?

loop_
_geom_angle_atom_site_label_1
_geom_angle_atom_site_label_2
_geom_angle_atom_site_label_3
_geom_angle_site_symmetry_1
_geom_angle_site_symmetry_3
_geom_angle
_geom_angle_publ_flag
C11 N1 C9 . . 124.11(11) ?
C1 O1 C5 . . 110.46(11) ?
O1 C1 C2 . . 111.54(13) ?
O1 C1 H1A . . 109.300000 ?
C2 C1 H1A . . 109.300000 ?
O1 C1 H1B . . 109.300000 ?
C2 C1 H1B . . 109.300000 ?
H1A C1 H1B . . 108.000000 ?
C1 C2 C3 . . 110.41(12) ?
C1 C2 H2A . . 109.600000 ?
C3 C2 H2A . . 109.600000 ?
C1 C2 H2B . . 109.600000 ?
C3 C2 H2B . . 109.600000 ?
H2A C2 H2B . . 108.100000 ?
C6 C3 C4 . . 113.87(12) ?
C6 C3 C2 . . 110.90(11) ?
C4 C3 C2 . . 109.09(11) ?
C6 C3 H3 . . 107.600000 ?
C4 C3 H3 . . 107.600000 ?
C2 C3 H3 . . 107.600000 ?
C5 C4 C3 . . 109.32(12) ?
C5 C4 H4A . . 109.800000 ?
C3 C4 H4A . . 109.800000 ?
C5 C4 H4B . . 109.800000 ?
C3 C4 H4B . . 109.800000 ?
H4A C4 H4B . . 108.300000 ?
O1 C5 C4 . . 111.55(12) ?
O1 C5 H5A . . 109.300000 ?
C4 C5 H5A . . 109.300000 ?
O1 C5 H5B . . 109.300000 ?
C4 C5 H5B . . 109.300000 ?
H5A C5 H5B . . 108.000000 ?
C3 C6 C7 . . 113.92(11) ?
C3 C6 H6A . . 108.800000 ?
C7 C6 H6A . . 108.800000 ?
C3 C6 H6B . . 108.800000 ?
C7 C6 H6B . . 108.800000 ?
H6A C6 H6B . . 107.700000 ?
C10 C7 C6 . . 108.53(11) ?
C10 C7 C8 . . 111.39(11) ?
C6 C7 C8 . . 112.28(11) ?
C10 C7 H7 . . 108.200000 ?
C6 C7 H7 . . 108.200000 ?
C8 C7 H7 . . 108.200000 ?
C7 C8 C9 . . 114.45(11) ?
C7 C8 H8A . . 108.600000 ?
C9 C8 H8A . . 108.600000 ?
C7 C8 H8B . . 108.600000 ?
C9 C8 H8B . . 108.600000 ?
H8A C8 H8B . . 107.600000 ?
N1 C9 C51 . . 111.04(10) ?
N1 C9 C8 . . 110.84(10) ?
C51 C9 C8 . . 112.58(11) ?
N1 C9 C41 . . 107.37(10) ?
C51 C9 C41 . . 107.52(10) ?
C8 C9 C41 . . 107.22(10) ?
N2 C10 C7 . . 176.59(15) ?
N1 C11 C21 . . 117.03(12) ?
N1 C11 C31 . . 127.83(12) ?
C21 C11 C31 . . 115.11(11) ?
C26 C21 C22 . . 118.76(12) ?
C26 C21 C11 . . 121.03(12) ?
C22 C21 C11 . . 120.16(12) ?
C23 C22 C21 . . 120.55(13) ?
C23 C22 H22 . . 119.700000 ?
C21 C22 H22 . . 119.700000 ?
C22 C23 C24 . . 120.13(13) ?
C22 C23 H23 . . 119.900000 ?
C24 C23 H23 . . 119.900000 ?
C25 C24 C23 . . 119.96(13) ?
C25 C24 H24 . . 120.000000 ?
C23 C24 H24 . . 120.000000 ?
C24 C25 C26 . . 120.10(13) ?
C24 C25 H25 . . 120.000000 ?
C26 C25 H25 . . 120.000000 ?
C25 C26 C21 . . 120.49(13) ?
C25 C26 H26 . . 119.800000 ?
C21 C26 H26 . . 119.800000 ?
C32 C31 C36 . . 118.88(13) ?
C32 C31 C11 . . 119.99(12) ?
C36 C31 C11 . . 121.04(12) ?
C33 C32 C31 . . 120.26(13) ?
C33 C32 H32 . . 119.900000 ?
C31 C32 H32 . . 119.900000 ?
C32 C33 C34 . . 120.41(13) ?
C32 C33 H33 . . 119.800000 ?
C34 C33 H33 . . 119.800000 ?
C35 C34 C33 . . 119.65(13) ?
C35 C34 H34 . . 120.200000 ?
C33 C34 H34 . . 120.200000 ?
C34 C35 C36 . . 120.10(13) ?
C34 C35 H35 . . 120.000000 ?
C36 C35 H35 . . 120.000000 ?
C35 C36 C31 . . 120.56(13) ?
C35 C36 H36 . . 119.700000 ?
C31 C36 H36 . . 119.700000 ?
C46 C41 C42 . . 118.26(12) ?
C46 C41 C9 . . 122.69(12) ?
C42 C41 C9 . . 119.01(12) ?
C43 C42 C41 . . 121.11(13) ?
C43 C42 H42 . . 119.400000 ?
C41 C42 H42 . . 119.400000 ?
C42 C43 C44 . . 120.02(13) ?
C42 C43 H43 . . 120.000000 ?
C44 C43 H43 . . 120.000000 ?
C45 C44 C43 . . 119.55(13) ?
C45 C44 H44 . . 120.200000 ?
C43 C44 H44 . . 120.200000 ?
C44 C45 C46 . . 120.22(13) ?
C44 C45 H45 . . 119.900000 ?
C46 C45 H45 . . 119.900000 ?
C41 C46 C45 . . 120.83(13) ?
C41 C46 H46 . . 119.600000 ?
C45 C46 H46 . . 119.600000 ?
C56 C51 C52 . . 118.95(12) ?
C56 C51 C9 . . 124.26(12) ?
C52 C51 C9 . . 116.79(12) ?
C53 C52 C51 . . 121.07(13) ?
C53 C52 H52 . . 119.500000 ?
C51 C52 H52 . . 119.500000 ?
C52 C53 C54 . . 119.74(13) ?
C52 C53 H53 . . 120.100000 ?
C54 C53 H53 . . 120.100000 ?
C55 C54 C53 . . 119.70(13) ?
C55 C54 H54 . . 120.100000 ?
C53 C54 H54 . . 120.100000 ?
C54 C55 C56 . . 120.61(13) ?
C54 C55 H55 . . 119.700000 ?
C56 C55 H55 . . 119.700000 ?
C51 C56 C55 . . 119.87(13) ?
C51 C56 H56 . . 120.100000 ?
C55 C56 H56 . . 120.100000 ?

loop_
_geom_torsion_atom_site_label_1
_geom_torsion_atom_site_label_2
_geom_torsion_atom_site_label_3
_geom_torsion_atom_site_label_4
_geom_torsion_site_symmetry_1
_geom_torsion_site_symmetry_2
_geom_torsion_site_symmetry_3
_geom_torsion_site_symmetry_4
_geom_torsion
_geom_torsion_publ_flag
C5 O1 C1 C2 . . . . -60.62(16) ?
O1 C1 C2 C3 . . . . 56.61(16) ?
C1 C2 C3 C6 . . . . -179.13(12) ?
C1 C2 C3 C4 . . . . -52.93(16) ?
C6 C3 C4 C5 . . . . 178.34(11) ?
C2 C3 C4 C5 . . . . 53.86(15) ?
C1 O1 C5 C4 . . . . 62.31(16) ?
C3 C4 C5 O1 . . . . -59.17(16) ?
C4 C3 C6 C7 . . . . 62.30(15) ?
C2 C3 C6 C7 . . . . -174.21(11) ?
C3 C6 C7 C10 . . . . -170.37(12) ?
C3 C6 C7 C8 . . . . 66.06(15) ?
C10 C7 C8 C9 . . . . 86.08(14) ?
C6 C7 C8 C9 . . . . -151.96(11) ?
C11 N1 C9 C51 . . . . 45.86(16) ?
C11 N1 C9 C8 . . . . -80.06(15) ?
C11 N1 C9 C41 . . . . 163.14(12) ?
C7 C8 C9 N1 . . . . -55.95(14) ?
C7 C8 C9 C51 . . . . 179.00(11) ?
C7 C8 C9 C41 . . . . 60.95(14) ?
C9 N1 C11 C21 . . . . -172.43(11) ?
C9 N1 C11 C31 . . . . 5.5(2) ?
N1 C11 C21 C26 . . . . -158.18(13) ?
C31 C11 C21 C26 . . . . 23.60(18) ?
N1 C11 C21 C22 . . . . 24.38(18) ?
C31 C11 C21 C22 . . . . -153.84(12) ?
C26 C21 C22 C23 . . . . 0.0(2) ?
C11 C21 C22 C23 . . . . 177.52(12) ?
C21 C22 C23 C24 . . . . 0.6(2) ?
C22 C23 C24 C25 . . . . -0.6(2) ?
C23 C24 C25 C26 . . . . -0.1(2) ?
C24 C25 C26 C21 . . . . 0.8(2) ?
C22 C21 C26 C25 . . . . -0.8(2) ?
C11 C21 C26 C25 . . . . -178.23(13) ?
N1 C11 C31 C32 . . . . -104.44(16) ?
C21 C11 C31 C32 . . . . 73.56(16) ?
N1 C11 C31 C36 . . . . 79.03(18) ?
C21 C11 C31 C36 . . . . -102.97(14) ?
C36 C31 C32 C33 . . . . -4.2(2) ?
C11 C31 C32 C33 . . . . 179.22(13) ?
C31 C32 C33 C34 . . . . 1.7(2) ?
C32 C33 C34 C35 . . . . 1.5(2) ?
C33 C34 C35 C36 . . . . -2.1(2) ?
C34 C35 C36 C31 . . . . -0.4(2) ?
C32 C31 C36 C35 . . . . 3.6(2) ?
C11 C31 C36 C35 . . . . -179.86(13) ?
N1 C9 C41 C46 . . . . 11.08(16) ?
C51 C9 C41 C46 . . . . 130.63(13) ?
C8 C9 C41 C46 . . . . -108.08(14) ?
N1 C9 C41 C42 . . . . -171.29(11) ?
C51 C9 C41 C42 . . . . -51.74(15) ?
C8 C9 C41 C42 . . . . 69.55(14) ?
C46 C41 C42 C43 . . . . 1.29(19) ?
C9 C41 C42 C43 . . . . -176.45(12) ?
C41 C42 C43 C44 . . . . -0.9(2) ?
C42 C43 C44 C45 . . . . -0.3(2) ?
C43 C44 C45 C46 . . . . 0.9(2) ?
C42 C41 C46 C45 . . . . -0.62(19) ?
C9 C41 C46 C45 . . . . 177.03(12) ?
C44 C45 C46 C41 . . . . -0.5(2) ?
N1 C9 C51 C56 . . . . -121.27(14) ?
C8 C9 C51 C56 . . . . 3.67(18) ?
C41 C9 C51 C56 . . . . 121.54(14) ?
N1 C9 C51 C52 . . . . 57.73(15) ?
C8 C9 C51 C52 . . . . -177.33(12) ?
C41 C9 C51 C52 . . . . -59.45(15) ?
C56 C51 C52 C53 . . . . 2.4(2) ?
C9 C51 C52 C53 . . . . -176.62(13) ?
C51 C52 C53 C54 . . . . -0.4(2) ?
C52 C53 C54 C55 . . . . -1.5(2) ?
C53 C54 C55 C56 . . . . 1.5(2) ?
C52 C51 C56 C55 . . . . -2.4(2) ?
C9 C51 C56 C55 . . . . 176.54(13) ?
C54 C55 C56 C51 . . . . 0.5(2) ?

_shelx_res_file                  
;

TITL glo10386.res in P2(1)/n
    glo10386.res
    created by SHELXL-2018/3 at 08:20:25 on 12-Sep-2022
CELL  0.71073   9.3198  11.1833  26.6506   90.000   99.812   90.000
ZERR    4.000   0.0003   0.0004   0.0007    0.000    0.001    0.000
LATT 1
SYMM 1/2-X, 1/2+Y, 1/2-Z
SFAC C  H  N  O
UNIT 140  136  8  4
LIST 4
SIZE 0.052 0.065 0.202
TEMP -173.150
ACTA
CONF

OMIT     6   6   6
OMIT     0   6   9
OMIT     6   3   6
OMIT    -3   6  15
OMIT    -4   4   4
OMIT     0   0  18
OMIT    -4   4  20
OMIT    -3   6  18

L.S. 30
BOND $H
FMAP 2
PLAN 10
WGHT    0.032200    1.277000
FVAR       0.69674
N1    3    0.452435    0.377810    0.637236    11.00000    0.01509    0.01409 =
         0.01432    0.00047    0.00245    0.00029
N2    3    0.231461    0.549200    0.711925    11.00000    0.02763    0.02360 =
         0.02614    0.00017    0.00286    0.00808
O1    4    0.747395    0.232456    0.920165    11.00000    0.01962    0.04400 =
         0.01978    0.00285   -0.00349   -0.00113
C1    1    0.609181    0.174698    0.915548    11.00000    0.02127    0.03348 =
         0.02028    0.00485   -0.00001   -0.00154
AFIX  23
H1A   2    0.587093    0.158341    0.949938    11.00000   -1.20000
H1B   2    0.613180    0.097172    0.897907    11.00000   -1.20000
AFIX   0
C2    1    0.488371    0.251207    0.885987    11.00000    0.01801    0.02907 =
         0.01683    0.00037    0.00160   -0.00121
AFIX  23
H2A   2    0.477975    0.325691    0.905120    11.00000   -1.20000
H2B   2    0.394939    0.207222    0.882066    11.00000   -1.20000
AFIX   0
C3    1    0.522997    0.282288    0.833382    11.00000    0.01612    0.01844 =
         0.01401   -0.00215    0.00002    0.00030
AFIX  13
H3    2    0.525257    0.205768    0.814118    11.00000   -1.20000
AFIX   0
C4    1    0.675263    0.337582    0.839703    11.00000    0.01822    0.02196 =
         0.01926   -0.00150    0.00124   -0.00151
AFIX  23
H4A   2    0.702825    0.350634    0.805853    11.00000   -1.20000
H4B   2    0.675702    0.415929    0.857021    11.00000   -1.20000
AFIX   0
C5    1    0.783857    0.254105    0.870983    11.00000    0.01736    0.03467 =
         0.02295    0.00105    0.00081   -0.00008
AFIX  23
H5A   2    0.785799    0.177192    0.852719    11.00000   -1.20000
H5B   2    0.882378    0.289760    0.874973    11.00000   -1.20000
AFIX   0
C6    1    0.403567    0.360729    0.803627    11.00000    0.01529    0.02046 =
         0.01516   -0.00277    0.00285    0.00080
AFIX  23
H6A   2    0.401636    0.438031    0.821602    11.00000   -1.20000
H6B   2    0.308301    0.321290    0.803278    11.00000   -1.20000
AFIX   0
C7    1    0.422992    0.385447    0.748098    11.00000    0.01512    0.01568 =
         0.01523   -0.00020    0.00196    0.00127
AFIX  13
H7    2    0.523140    0.418118    0.748674    11.00000   -1.20000
AFIX   0
C8    1    0.406853    0.270813    0.715162    11.00000    0.01370    0.01426 =
         0.01489    0.00000    0.00157    0.00027
AFIX  23
H8A   2    0.302418    0.258789    0.701231    11.00000   -1.20000
H8B   2    0.439763    0.201576    0.737303    11.00000   -1.20000
AFIX   0
C9    1    0.493157    0.272521    0.670452    11.00000    0.01425    0.01358 =
         0.01372    0.00085    0.00135    0.00013
C10   1    0.316895    0.477765    0.726525    11.00000    0.02092    0.01821 =
         0.01729   -0.00274    0.00449   -0.00097
C11   1    0.337755    0.383573    0.603171    11.00000    0.01453    0.01537 =
         0.01449   -0.00250    0.00396    0.00013
C21   1    0.322973    0.489714    0.568726    11.00000    0.01767    0.01393 =
         0.01316   -0.00147    0.00184   -0.00015
C22   1    0.446831    0.551954    0.560305    11.00000    0.01558    0.01704 =
         0.01791   -0.00117    0.00089   -0.00089
AFIX  43
H22   2    0.540140    0.528338    0.577641    11.00000   -1.20000
AFIX   0
C23   1    0.434604    0.647745    0.526899    11.00000    0.01872    0.01832 =
         0.02136    0.00031    0.00456   -0.00381
AFIX  43
H23   2    0.519469    0.688950    0.521163    11.00000   -1.20000
AFIX   0
C24   1    0.298680    0.683627    0.501804    11.00000    0.02473    0.01519 =
         0.01459    0.00264    0.00140   -0.00086
AFIX  43
H24   2    0.290412    0.749819    0.479152    11.00000   -1.20000
AFIX   0
C25   1    0.174957    0.622856    0.509798    11.00000    0.01859    0.02122 =
         0.02066    0.00337   -0.00197   -0.00010
AFIX  43
H25   2    0.081862    0.647541    0.492663    11.00000   -1.20000
AFIX   0
C26   1    0.186861    0.525938    0.542816    11.00000    0.01615    0.01903 =
         0.01985    0.00057    0.00082   -0.00294
AFIX  43
H26   2    0.101817    0.483955    0.547824    11.00000   -1.20000
AFIX   0
C31   1    0.215888    0.293518    0.592217    11.00000    0.01517    0.01365 =
         0.01587    0.00432   -0.00162    0.00065
C32   1    0.205859    0.219040    0.549806    11.00000    0.01867    0.02012 =
         0.01676    0.00071    0.00201   -0.00062
AFIX  43
H32   2    0.275162    0.225817    0.527625    11.00000   -1.20000
AFIX   0
C33   1    0.094935    0.134967    0.539857    11.00000    0.02295    0.01846 =
         0.02164   -0.00185   -0.00219   -0.00105
AFIX  43
H33   2    0.090297    0.083087    0.511399    11.00000   -1.20000
AFIX   0
C34   1   -0.009375    0.126270    0.571297    11.00000    0.01861    0.01863 =
         0.02757    0.00422   -0.00395   -0.00543
AFIX  43
H34   2   -0.083713    0.067391    0.564851    11.00000   -1.20000
AFIX   0
C35   1   -0.004302    0.203962    0.612086    11.00000    0.01551    0.02595 =
         0.02152    0.00534    0.00212   -0.00198
AFIX  43
H35   2   -0.077201    0.200137    0.632982    11.00000   -1.20000
AFIX   0
C36   1    0.107274    0.287444    0.622458    11.00000    0.01655    0.01962 =
         0.01589    0.00100   -0.00044    0.00018
AFIX  43
H36   2    0.109805    0.340837    0.650320    11.00000   -1.20000
AFIX   0
C41   1    0.656245    0.285572    0.693756    11.00000    0.01442    0.01703 =
         0.01242   -0.00231    0.00332    0.00080
C42   1    0.727714    0.189853    0.721195    11.00000    0.01838    0.01684 =
         0.01740   -0.00034    0.00338    0.00028
AFIX  43
H42   2    0.676874    0.116961    0.723472    11.00000   -1.20000
AFIX   0
C43   1    0.871689    0.199627    0.745147    11.00000    0.02001    0.02182 =
         0.02041    0.00071    0.00135    0.00731
AFIX  43
H43   2    0.918116    0.134109    0.764003    11.00000   -1.20000
AFIX   0
C44   1    0.947963    0.305314    0.741544    11.00000    0.01332    0.03044 =
         0.02279   -0.00543    0.00092    0.00136
AFIX  43
H44   2    1.046348    0.312404    0.758013    11.00000   -1.20000
AFIX   0
C45   1    0.879377    0.400310    0.713734    11.00000    0.01687    0.02261 =
         0.02450   -0.00449    0.00453   -0.00444
AFIX  43
H45   2    0.931411    0.472272    0.710726    11.00000   -1.20000
AFIX   0
C46   1    0.734147    0.390489    0.690156    11.00000    0.01688    0.01694 =
         0.01842   -0.00049    0.00278    0.00013
AFIX  43
H46   2    0.687919    0.456251    0.671420    11.00000   -1.20000
AFIX   0
C51   1    0.476005    0.156276    0.639464    11.00000    0.01520    0.01487 =
         0.01347    0.00073   -0.00067    0.00155
C52   1    0.555018    0.147316    0.599564    11.00000    0.01896    0.01728 =
         0.01766    0.00046    0.00242   -0.00219
AFIX  43
H52   2    0.619458    0.209997    0.594145    11.00000   -1.20000
AFIX   0
C53   1    0.540978    0.048667    0.567809    11.00000    0.02605    0.02349 =
         0.01674   -0.00286    0.00551    0.00077
AFIX  43
H53   2    0.594925    0.044061    0.540670    11.00000   -1.20000
AFIX   0
C54   1    0.447606   -0.043733    0.575760    11.00000    0.03166    0.01808 =
         0.02011   -0.00535    0.00235   -0.00102
AFIX  43
H54   2    0.435673   -0.110836    0.553581    11.00000   -1.20000
AFIX   0
C55   1    0.372196   -0.037526    0.616090    11.00000    0.02635    0.01573 =
         0.02375    0.00053    0.00307   -0.00467
AFIX  43
H55   2    0.310193   -0.101551    0.622006    11.00000   -1.20000
AFIX   0
C56   1    0.386329    0.062039    0.648229    11.00000    0.01998    0.01638 =
         0.01734    0.00083    0.00346   -0.00066
AFIX  43
H56   2    0.334722    0.065291    0.676017    11.00000   -1.20000
AFIX   0
HKLF 4


REM  glo10386.res in P2(1)/n
REM wR2 = 0.100640, GooF = S = 1.05861, Restrained GooF = 1.05861 for all data
REM R1 = 0.042254 for 4626 Fo > 4sig(Fo) and 0.057036 for all 5803 data
REM 343 parameters refined using 0 restraints

END

WGHT      0.0322      1.2769

REM Highest difference peak  0.308,  deepest hole -0.221,  1-sigma level  0.043
Q1    1   0.5748  0.2803  0.6817  11.00000  0.05    0.31
Q2    1   0.4555  0.2717  0.6932  11.00000  0.05    0.28
Q3    1   0.4138  0.3284  0.7298  11.00000  0.05    0.27
Q4    1   0.1937  0.2609  0.6171  11.00000  0.05    0.26
Q5    1   0.4199  0.3573  0.7752  11.00000  0.05    0.25
Q6    1   0.4929  0.2024  0.6603  11.00000  0.05    0.24
Q7    1   0.5957  0.3110  0.8374  11.00000  0.05    0.24
Q8    1   0.4609  0.3190  0.6527  11.00000  0.05    0.23
Q9    1   0.7190  0.2805  0.8521  11.00000  0.05    0.22
Q10   1   0.4094  0.1264  0.6325  11.00000  0.05    0.21
;
_shelx_res_checksum              67974

_shelx_hkl_file                  
;
   1   0   0    1.40    1.40
   1   0   0    0.50    1.90
  -1   0   0   -2.00    1.70
   1   0   0   -0.10    1.80
  -1   0   0    1.70    1.60
   2   0   0 1154.98   66.09
   2   0   0 1060.59   65.69
  -2   0   0 1040.30   65.39
  -2   0   0 1086.09   65.29
   2   0   0 1054.69   65.19
  -3   0   0   -1.70    3.50
  -3   0   0   -2.10    3.10
   3   0   0   -4.70    4.70
   3   0   0   -5.90    4.40
   3   0   0   -0.30    4.10
  -3   0   0   -1.60    4.80
  -4   0   0  554.44   38.20
   4   0   0  611.64   38.40
  -4   0   0  509.85   37.60
   4   0   0  527.05   38.80
  -4   0   0  583.94   39.30
   4   0   0  507.45   41.20
  -5   0   0   -1.80    5.00
   5   0   0   -3.50    4.30
  -5   0   0    8.70    7.00
   5   0   0    1.60    6.50
  -5   0   0    3.60    6.30
   5   0   0    0.40    5.70
   6   0   0   76.69   13.00
   6   0   0   77.29   14.60
   6   0   0   79.59   14.90
  -6   0   0   91.69   15.50
  -6   0   0   88.49   14.20
  -6   0   0   72.19   12.90
   7   0   0   -5.70    5.40
   7   0   0   -6.70    5.30
  -7   0   0    3.80    6.50
  -7   0   0   -3.40    6.90
   7   0   0   -3.50    6.40
  -7   0   0   -0.30    6.60
   8   0   0   15.60    9.10
   8   0   0   -2.20    8.00
  -8   0   0   -2.10    7.40
  -8   0   0   -7.90    7.00
  -8   0   0    7.80    7.90
   8   0   0   14.20   11.30
   9   0   0   -5.50    6.00
  -9   0   0    6.10   10.30
   9   0   0   -4.90    9.60
  -9   0   0  -14.40    7.60
 -10   0   0  126.99   22.70
  10   0   0   69.69   17.90
 -10   0   0  133.89   18.00
  10   0   0  105.39   22.10
  10   0   0  100.79   23.00
 -11   0   0    1.80    7.40
 -11   0   0   20.20   12.90
  11   0   0    1.30   10.80
  11   0   0    8.80   11.00
  11   0   0   -5.80   12.20
  -1  -1   0   75.39    7.30
   1  -1   0   98.19    8.30
  -1  -1   0  106.29    9.00
   1  -1   0   81.69    7.20
   1   1   0   96.59    7.90
  -1   1   0  115.99    8.50
   1   1   0   90.19    8.60
  -1   1   0   84.99    7.80
   2  -1   0   14.50    5.50
  -2  -1   0    7.20    4.40
   2  -1   0   14.60    4.50
   2  -1   0    9.90    4.30
   2  -1   0    9.60    5.20
  -2  -1   0   14.20    5.70
  -2  -1   0   20.90    5.30
  -2   1   0   24.80    5.70
   2   1   0   18.10    4.60
  -2   1   0   25.90    5.70
   2   1   0   21.00    6.50
   2   1   0   30.30    6.60
  -2   1   0   14.60    4.80
  -3  -1   0   33.50    8.20
  -3  -1   0   28.60    6.20
   3  -1   0   44.90    8.80
  -3  -1   0   34.20    7.70
   3  -1   0   39.70    8.30
  -3   1   0   45.60    8.30
  -3   1   0   44.30    7.20
   3   1   0   20.60    7.20
   3   1   0   35.70    7.60
   3   1   0   33.20    8.00
  -3   1   0   46.00    8.70
   4  -1   0  806.82   52.49
  -4  -1   0  805.42   52.59
   4  -1   0  804.02   53.79
   4  -1   0  738.73   53.49
  -4  -1   0  788.92   55.89
  -4  -1   0  717.23   52.99
  -4   1   0  783.52   53.09
   4   1   0  796.12   53.49
   4   1   0  815.32   52.79
  -4   1   0  867.71   52.99
   4   1   0  894.01   54.69
  -5  -1   0  231.58   22.60
  -5  -1   0  257.47   23.70
  -5  -1   0  269.57   24.80
   5  -1   0  255.37   22.80
   5  -1   0  291.27   25.20
   5  -1   0  230.48   23.90
   5   1   0  326.77   24.40
  -5   1   0  303.87   24.90
  -5   1   0  266.47   23.20
  -5   1   0  301.37   23.90
   5   1   0  279.57   25.20
   5   1   0  271.67   24.70
   6  -1   0   99.49   16.60
  -6  -1   0   91.39   15.40
  -6  -1   0  135.99   16.90
  -6  -1   0   80.69   15.50
   6  -1   0  105.19   16.30
   6  -1   0   61.29   13.10
  -6   1   0  108.89   16.60
   6   1   0  113.19   17.80
  -6   1   0  137.99   17.20
   6   1   0   82.79   13.80
  -6   1   0  131.39   17.10
   6   1   0  100.89   16.90
   7  -1   0   33.50   10.00
   7  -1   0   21.30    9.90
   7  -1   0   20.50   10.80
  -7  -1   0   16.10    9.60
  -7  -1   0   12.40    7.80
  -7  -1   0    0.50    6.90
  -7   1   0    4.40    7.10
   7   1   0   12.30    7.70
   7   1   0   18.20   10.10
  -7   1   0   18.80    8.10
  -7   1   0   -2.90    7.40
   7   1   0    7.80    8.20
  -8  -1   0  230.38   27.80
  -8  -1   0  131.39   21.30
  -8  -1   0  165.28   21.80
   8  -1   0  169.88   25.20
   8  -1   0  236.88   30.00
   8  -1   0  176.68   23.30
   8   1   0  208.18   28.00
  -8   1   0  186.28   25.10
   8   1   0  131.29   20.80
  -8   1   0  177.18   23.00
   8   1   0  167.08   24.20
  -8   1   0  195.38   24.90
   9  -1   0  177.38   23.80
  -9  -1   0  130.69   19.50
   9  -1   0   72.79   19.60
   9   1   0  108.89   20.10
  -9   1   0  141.09   20.10
  -9   1   0  120.19   20.90
   9   1   0  100.39   20.30
 -10  -1   0   -3.60    8.90
  10  -1   0   17.60   10.80
  10  -1   0    2.10    9.00
 -10  -1   0    1.00    9.00
  10  -1   0   18.40   13.90
  10  -1   0    9.90   10.70
  10   1   0   -0.90   10.30
  10   1   0   -0.20    9.30
 -10   1   0  -10.00    7.90
 -10   1   0    3.20    9.10
  10   1   0    1.80    9.80
  11  -1   0  163.88   30.20
  11  -1   0  217.08   33.50
  11  -1   0  239.58   37.10
  11  -1   0  197.98   32.50
 -11   1   0  141.79   19.40
  11   1   0  205.68   30.50
  11   1   0  196.78   29.30
  11   1   0  237.88   37.30
 -11   1   0  187.08   29.50
   1  -2   0  125.19   10.20
   1  -2   0  121.59    9.80
  -1  -2   0  121.19   13.90
  -1  -2   0   97.89   11.70
   1  -2   0  102.49   10.60
   1  -2   0  130.39   12.20
  -1   2   0  124.59   11.10
   1   2   0  109.89   13.00
  -1   2   0  131.09   11.90
  -1   2   0  103.09    9.80
   1   2   0  118.49   11.00
   2  -2   0   85.29   11.50
  -2  -2   0   86.69   11.10
   2  -2   0   97.09   11.90
   2  -2   0  102.29   10.00
  -2  -2   0   91.89   12.50
   2  -2   0   86.49    9.30
  -2   2   0   83.89   10.20
  -2   2   0   94.89   11.40
  -2   2   0  105.39    9.70
   2   2   0  117.69   11.80
  -2   2   0   81.09   11.00
   2   2   0   79.69   12.00
   3  -2   0 1820.02  105.09
   3  -2   0 1568.04  104.19
   3  -2   0 1629.84  103.79
  -3  -2   0 1593.44  104.09
   3  -2   0 1701.23  103.09
  -3  -2   0 1754.12  105.19
  -3   2   0 1779.42  104.99
   3   2   0 1643.34  105.19
  -3   2   0 1662.43  103.19
  -3   2   0 1733.33  104.39
   3   2   0 1813.12  103.79
   3   2   0 1775.22  104.19
  -4  -2   0 1844.42  111.89
  -4  -2   0 1789.52  111.49
   4  -2   0 1799.52  111.79
   4  -2   0 1771.52  109.99
   4  -2   0 1923.51  112.49
   4  -2   0 1600.34  110.49
  -4   2   0 1820.42  110.89
   4   2   0 1989.40  112.99
   4   2   0 1720.93  110.79
  -4   2   0 1737.13  110.99
  -4   2   0 1802.02  110.19
   4   2   0 1847.92  110.69
   5  -2   0  121.89   17.20
   5  -2   0  130.99   17.70
   5  -2   0  107.39   14.40
  -5  -2   0  116.39   16.50
  -5  -2   0  119.39   16.60
   5  -2   0   76.79   13.50
   5   2   0  105.79   15.40
  -5   2   0   88.79   15.40
  -5   2   0  140.49   17.10
  -5   2   0   99.19   14.90
   5   2   0  125.99   17.10
   5   2   0  128.09   18.30
  -6  -2   0    8.10    8.50
  -6  -2   0   31.60   11.10
   6  -2   0   12.20    8.70
   6  -2   0   24.90    9.20
   6  -2   0    9.60    6.90
   6  -2   0   17.20    8.80
  -6   2   0   23.50    8.70
   6   2   0   23.50   10.20
   6   2   0   15.60    7.50
  -6   2   0   32.40    9.90
   6   2   0   16.30    9.20
  -6   2   0   20.70    8.40
  -7  -2   0   21.70   10.40
   7  -2   0   37.60   10.90
   7  -2   0   52.49   15.00
   7  -2   0   31.90   11.60
  -7  -2   0   16.80   10.10
   7  -2   0   32.00   10.40
  -7   2   0   41.00   11.20
   7   2   0   17.80    9.20
  -7   2   0   44.40   11.80
   7   2   0   68.99   16.20
   7   2   0   24.70   10.80
  -7   2   0   17.50   10.10
   8  -2   0  576.44   44.70
   8  -2   0  480.35   44.10
   8  -2   0  550.54   44.60
   8  -2   0  511.15   41.20
  -8  -2   0  494.25   40.30
  -8  -2   0  492.45   42.30
  -8   2   0  492.55   39.90
   8   2   0  486.75   41.00
  -8   2   0  534.25   42.00
   8   2   0  482.95   41.40
  -8   2   0  421.36   40.40
   8   2   0  511.65   44.40
   9  -2   0   20.70   13.00
  -9  -2   0   11.80   10.80
   9  -2   0   18.40   12.30
   9  -2   0    1.00    7.60
   9  -2   0    1.80    8.90
  -9  -2   0   -1.30    8.20
  -9   2   0   -5.50    8.90
   9   2   0    5.70   10.30
   9   2   0   26.70   13.80
  -9   2   0   -9.30    7.90
   9   2   0   -1.10    7.60
  10  -2   0  197.68   28.80
 -10  -2   0  207.18   24.10
  10  -2   0  213.28   33.90
  10  -2   0  244.88   33.30
  10  -2   0  205.98   32.10
 -10   2   0  277.87   33.60
  10   2   0  204.08   32.70
  10   2   0  194.28   28.70
 -10   2   0  298.07   34.70
 -10   2   0  191.48   23.80
  10   2   0  225.08   31.50
  11  -2   0    8.50   15.00
  11  -2   0    0.70   10.90
  11  -2   0    7.50   13.60
  11  -2   0   -2.80   10.40
  11   2   0    8.60   11.90
 -11   2   0    2.70   12.40
  11   2   0   -8.60    9.20
  11   2   0    8.20   14.10
   0  -3   0   -0.80    5.30
   0  -3   0    8.80    4.60
   0  -3   0   -2.20    4.10
   0   3   0   -5.30    3.30
   0   3   0    0.40    7.30
   0   3   0    0.70    4.90
  -1  -3   0 2492.35  161.78
   1  -3   0 3094.09  164.48
  -1  -3   0 2610.84  164.38
   1  -3   0 2747.82  161.28
  -1  -3   0 2760.02  162.18
   1   3   0 2858.11  162.08
  -1   3   0 2415.66  160.68
   1   3   0 2800.52  162.18
  -1   3   0 2722.93  163.18
  -1   3   0 2746.73  160.68
   1   3   0 2821.82  164.68
   2  -3   0  669.63   47.00
   2  -3   0  818.72   46.60
  -2  -3   0  638.44   45.10
   2  -3   0  820.92   47.70
   2  -3   0  633.74   43.80
   2   3   0  678.83   45.60
  -2   3   0  697.73   45.90
   2   3   0  635.84   46.90
  -2   3   0  657.53   43.80
  -2   3   0  688.63   44.50
   2   3   0  656.73   44.70
  -2   3   0  673.03   44.90
   3  -3   0    5.10    5.50
  -3  -3   0   -1.00    6.70
   3  -3   0    9.20    6.70
  -3  -3   0    3.40    6.30
   3  -3   0   -7.10    6.10
   3  -3   0    4.10    4.30
  -3   3   0    2.60    5.80
   3   3   0    9.80    6.90
  -3   3   0    9.80    6.00
  -3   3   0    8.50    4.80
   3   3   0    7.60    7.70
   3   3   0    3.70    4.90
  -3   3   0   -4.70    4.90
   4  -3   0 1440.56   97.19
  -4  -3   0 1559.54   98.89
   4  -3   0 1547.65   96.79
  -4  -3   0 1579.54   99.59
   4  -3   0 1448.85   98.79
   4  -3   0 1529.15   98.99
  -4   3   0 1572.44   97.19
  -4   3   0 1701.43   98.99
  -4   3   0 1493.65   97.89
   4   3   0 1540.75  100.19
   4   3   0 1747.03   98.79
   4   3   0 1616.24   97.49
  -5  -3   0   22.80    9.60
  -5  -3   0   13.50    8.20
   5  -3   0   31.30    8.10
   5  -3   0   20.60    9.10
   5  -3   0   23.20    8.20
   5  -3   0   20.90    8.80
   5   3   0   26.10    8.70
  -5   3   0   25.30    7.90
   5   3   0   34.90   11.60
   5   3   0   15.20    7.30
  -5   3   0   13.90    7.50
  -5   3   0   33.00    9.70
   6  -3   0   41.70   12.10
  -6  -3   0   43.50   12.70
  -6  -3   0   44.50   12.20
   6  -3   0   37.40   12.20
   6  -3   0   12.40    9.40
   6   3   0   44.50   13.80
  -6   3   0   23.90    9.40
  -6   3   0   43.40   10.30
   6   3   0   44.60   11.10
   6   3   0   46.10   11.70
  -6   3   0   24.40   10.50
  -7  -3   0   15.30   10.10
   7  -3   0   29.40   10.60
   7  -3   0    1.20    9.20
   7  -3   0   -0.40   10.00
   7  -3   0   28.10    9.80
  -7  -3   0   12.20   10.20
   7   3   0   32.70   11.10
  -7   3   0   19.60   10.10
   7   3   0   25.70   10.70
  -7   3   0   35.80   10.80
  -7   3   0   12.90    9.10
   8  -3   0   17.90    8.70
  -8  -3   0   -0.10    8.80
   8  -3   0   15.50   12.20
  -8  -3   0   10.90   10.40
   8  -3   0    1.90   10.10
   8  -3   0   13.60    8.90
  -8   3   0    1.20    7.60
  -8   3   0   10.90    9.90
   8   3   0   15.90   13.00
  -8   3   0   -2.10    8.80
   8   3   0   -2.40    6.40
   8   3   0   12.60   10.30
   9  -3   0   31.10   15.90
   9  -3   0   12.40   10.30
  -9  -3   0   17.20   12.40
   9  -3   0   28.30   15.00
  -9  -3   0    4.90   10.00
   9  -3   0   32.50   12.70
   9   3   0   18.40   11.50
   9   3   0   48.00   16.90
  -9   3   0   20.60   11.60
  -9   3   0   10.20   11.20
  -9   3   0   33.70   12.10
   9   3   0   17.40   11.20
  10  -3   0    8.80   10.50
 -10  -3   0    4.70   10.40
  10  -3   0    9.10   10.90
  10  -3   0    3.60   12.40
  10  -3   0   -1.40   10.10
  10   3   0   11.00   10.70
 -10   3   0  -11.10    8.70
 -10   3   0   11.70   11.20
  10   3   0    2.80   10.70
 -10   3   0   -2.80    9.10
  10   3   0  -12.70    9.50
  11  -3   0   57.59   16.70
  11  -3   0   61.49   21.40
  11  -3   0   25.30   17.90
  11  -3   0   47.60   16.90
  11   3   0   34.80   17.80
  11   3   0   52.59   21.10
  11   3   0   32.30   15.30
 -11   3   0   65.79   19.20
 -11   3   0   41.20   11.40
 -11   3   0   82.39   20.50
   0  -4   0  150.78   17.70
   0  -4   0  178.98   15.00
   0  -4   0  130.29   16.10
   0   4   0  172.58   21.00
   0   4   0  207.88   18.20
   0   4   0  142.29   14.00
   1  -4   0  630.34   47.50
  -1  -4   0  654.83   45.80
   1  -4   0  609.14   44.40
  -1  -4   0  727.43   49.80
   1  -4   0  709.43   46.00
  -1  -4   0  620.14   45.30
  -1   4   0  640.24   46.90
  -1   4   0  622.44   44.80
  -1   4   0  769.62   44.30
   1   4   0  747.83   49.80
   1   4   0  757.22   46.30
   1   4   0  693.43   45.20
  -1   4   0  735.03   44.90
  -1   4   0  642.84   48.60
   2  -4   0 1653.43   95.39
   2  -4   0 1581.14   94.39
   2  -4   0 1581.94   98.39
   2  -4   0 1312.27   95.29
  -2  -4   0 1550.24   99.39
  -2  -4   0 1528.65   96.09
   2   4   0 1423.06   98.39
  -2   4   0 1653.33   97.59
  -2   4   0 1393.36   94.39
   2   4   0 1522.05   95.89
   2   4   0 1705.83   96.89
  -2   4   0 1537.25   95.69
  -2   4   0 1656.93   94.59
   3  -4   0  122.89   18.10
  -3  -4   0  132.99   19.50
   3  -4   0  166.18   15.10
  -3  -4   0  132.69   17.50
   3  -4   0  170.88   18.90
   3  -4   0  124.29   16.00
  -3   4   0  169.28   19.00
  -3   4   0  154.28   16.90
   3   4   0  158.38   19.10
  -3   4   0  164.98   19.30
  -3   4   0  157.98   16.90
   3   4   0  154.68   18.60
   3   4   0  150.88   20.60
   4  -4   0  877.41   60.99
   4  -4   0  962.00   61.29
   4  -4   0  843.62   58.29
  -4  -4   0  773.92   60.69
  -4  -4   0  863.41   59.79
   4  -4   0  872.21   57.39
  -4   4   0  877.41   59.59
   4   4   0  919.41   62.39
  -4   4   0  888.01   59.19
   4   4   0  911.41   58.49
   4   4   0  800.52   58.19
  -4   4   0  894.31   57.89
   5  -4   0   26.40    8.10
  -5  -4   0   21.80    9.90
   5  -4   0   20.80    9.70
  -5  -4   0   39.30   12.20
   5  -4   0   20.10    9.50
   5  -4   0   14.60    8.50
   5   4   0   32.00   10.10
   5   4   0   22.60    8.10
  -5   4   0   34.00    9.00
   5   4   0   17.10   10.00
  -5   4   0   25.60    9.40
  -5   4   0   31.00    9.80
   6  -4   0  167.58   24.70
   6  -4   0  168.48   23.10
   6  -4   0  195.68   26.20
  -6  -4   0  188.88   24.80
   6  -4   0  211.38   23.30
  -6  -4   0  214.98   26.50
   6   4   0  196.98   23.20
  -6   4   0  211.68   24.00
  -6   4   0  169.18   22.40
   6   4   0  192.08   23.60
  -6   4   0  204.28   23.80
   6   4   0  199.48   26.70
  -7  -4   0 1393.96   97.49
   7  -4   0 1452.55   99.89
   7  -4   0 1490.75  100.49
   7  -4   0 1613.54   97.49
   7  -4   0 1535.55   98.39
  -7  -4   0 1486.85   99.89
  -7   4   0 1438.56   97.49
  -7   4   0 1539.45   97.19
   7   4   0 1424.76   96.69
  -7   4   0 1479.85   96.99
   7   4   0 1424.56   96.89
   7   4   0 1323.37   99.79
  -8  -4   0  140.29   21.50
  -8  -4   0  107.09   21.50
   8  -4   0  145.49   23.20
   8  -4   0  116.29   22.70
   8  -4   0  115.29   27.00
   8  -4   0   98.79   18.10
   8   4   0  111.09   20.10
  -8   4   0  111.59   19.30
   8   4   0   91.49   20.70
   8   4   0  135.89   21.50
  -8   4   0  120.19   19.70
  -8   4   0   86.09   18.20
  -9  -4   0   12.10   12.30
   9  -4   0    0.20   11.80
  -9  -4   0   13.90   12.80
   9  -4   0    0.40   12.50
   9  -4   0   23.60   11.80
   9  -4   0   17.20   10.40
   9   4   0    1.20    8.50
   9   4   0   40.80   13.00
  -9   4   0   20.50   11.90
   9   4   0   26.30   16.40
  -9   4   0    6.10   10.90
  -9   4   0    9.30   11.30
  10  -4   0   49.20   21.10
 -10  -4   0   98.29   18.50
 -10  -4   0  111.09   24.70
  10  -4   0  124.39   22.50
  10  -4   0  109.69   23.20
  10  -4   0   78.69   22.30
  10   4   0  109.19   21.90
 -10   4   0   82.49   16.30
  10   4   0   87.09   22.70
  10   4   0   91.29   20.90
 -10   4   0   98.19   21.30
 -10   4   0   79.19   18.90
  11  -4   0   34.40   16.20
  11  -4   0   48.00   18.90
  11  -4   0   76.89   25.70
  11  -4   0   45.80   20.60
  11   4   0   33.70   16.50
 -11   4   0   26.30   15.50
 -11   4   0   46.10   13.60
  11   4   0   61.69   17.10
  11   4   0   69.89   22.20
 -11   4   0   15.00   13.20
   0  -5   0   16.00    7.10
   0  -5   0   24.80    9.80
   0   5   0   12.80    6.20
   0   5   0   35.90   11.30
   0   5   0   44.20   12.40
  -1  -5   0   48.70    9.90
   1  -5   0   48.10    9.00
   1  -5   0   39.20   12.00
  -1  -5   0   36.60    9.70
   1  -5   0   35.60    9.20
  -1   5   0   27.30   13.00
   1   5   0   44.30   13.50
   1   5   0   29.50    9.40
  -1   5   0   35.90    7.30
   1   5   0   37.30    8.60
  -1   5   0   36.80   11.00
  -1   5   0   49.10    8.80
  -2  -5   0   37.60   13.30
   2  -5   0   27.00    8.90
   2  -5   0   22.80    7.40
  -2  -5   0   26.50    9.30
   2  -5   0   25.40   11.20
  -2   5   0   30.30    7.70
  -2   5   0   43.60   11.50
   2   5   0   35.90    9.50
  -2   5   0   34.50    7.40
  -2   5   0   41.40    9.50
  -2   5   0   36.10   13.40
   2   5   0   28.40   11.70
   2   5   0   41.20    9.50
  -3  -5   0  304.47   28.30
   3  -5   0  344.87   26.30
   3  -5   0  363.06   31.10
  -3  -5   0  352.06   32.80
   3  -5   0  291.27   26.20
   3  -5   0  356.66   29.20
   3   5   0  362.46   29.10
   3   5   0  326.37   27.80
  -3   5   0  367.46   26.70
  -3   5   0  354.56   29.70
   3   5   0  306.07   30.80
  -3   5   0  349.57   27.40
  -3   5   0  300.37   26.80
  -4  -5   0  559.24   43.90
   4  -5   0  547.75   44.10
   4  -5   0  587.04   46.00
   4  -5   0  576.64   42.50
   4  -5   0  548.25   41.00
  -4  -5   0  603.34   46.80
  -4   5   0  590.94   43.10
   4   5   0  634.54   45.20
  -4   5   0  545.15   43.50
   4   5   0  729.73   45.10
  -4   5   0  587.34   41.70
  -4   5   0  520.85   42.00
   4   5   0  595.24   47.30
   5  -5   0  450.95   37.00
   5  -5   0  421.56   35.20
  -5  -5   0  450.05   36.50
   5  -5   0  425.06   37.20
   5  -5   0  358.56   32.00
  -5  -5   0  370.36   36.40
  -5   5   0  396.16   34.60
  -5   5   0  464.25   35.70
  -5   5   0  477.15   34.40
   5   5   0  429.16   38.40
   5   5   0  434.76   34.90
   6  -5   0   10.50    9.70
   6  -5   0    8.50    8.30
   6  -5   0    4.30    6.60
  -6  -5   0    3.60   10.60
  -6  -5   0    2.20    9.80
   6  -5   0    8.70    9.40
  -6   5   0   12.90    8.10
  -6   5   0    3.10    7.10
   6   5   0    7.00    8.00
   6   5   0   11.30   11.40
  -6   5   0   21.80    9.30
   6   5   0   14.80    8.40
  -7  -5   0  560.74   47.10
   7  -5   0  553.54   48.20
   7  -5   0  552.84   45.10
  -7  -5   0  534.25   46.30
   7  -5   0  578.14   49.20
   7   5   0  559.74   44.60
  -7   5   0  443.16   41.60
   7   5   0  569.14   44.50
   7   5   0  576.44   49.10
  -7   5   0  618.14   46.00
  -7   5   0  540.15   44.90
   8  -5   0  456.05   43.20
   8  -5   0  462.75   40.30
  -8  -5   0  474.55   42.10
   8  -5   0  360.16   43.90
  -8  -5   0  389.76   40.00
   8  -5   0  411.76   37.50
  -8   5   0  406.46   38.50
   8   5   0  457.45   39.50
   8   5   0  489.05   44.00
   8   5   0  450.05   39.20
   9  -5   0   -0.90    9.10
  -9  -5   0    1.10   11.20
  -9  -5   0    3.20   12.20
   9  -5   0    4.30    8.60
   9  -5   0   -3.70   11.80
   9  -5   0   -2.50   11.90
   9   5   0  -14.30    9.80
   9   5   0   -2.90    8.00
   9   5   0   -1.40    9.00
  -9   5   0    7.20   12.10
  -9   5   0    2.80    8.80
  -9   5   0   -3.70    8.70
  -9   5   0    7.80   15.00
  10  -5   0   35.10   18.80
  10  -5   0   34.50   13.30
  10  -5   0   10.20   11.00
 -10  -5   0   34.50   17.40
  10  -5   0   23.30   17.90
 -10   5   0   15.90   14.10
 -10   5   0   32.60   16.50
 -10   5   0   34.90   14.30
  10   5   0   17.30   17.30
  10   5   0   49.50   14.50
 -10   5   0   22.80   16.40
  10   5   0   24.00   14.40
   1  -6   0  169.68   19.90
  -1  -6   0  114.09   20.50
   1  -6   0  154.68   18.80
   1  -6   0  122.79   16.50
  -1  -6   0  136.49   17.80
  -1  -6   0  141.09   18.10
  -1   6   0  128.99   15.10
  -1   6   0  131.39   20.00
  -1   6   0  123.09   16.10
   1   6   0  154.38   17.80
   1   6   0  165.88   20.10
  -1   6   0  118.59   21.50
   1   6   0  146.29   22.40
   2  -6   0    5.20    6.90
   2  -6   0   -0.50    5.00
  -2  -6   0    1.40    6.70
  -2  -6   0   13.90   10.90
   2  -6   0    0.30    8.40
   2   6   0    5.20    6.00
  -2   6   0    5.20    5.10
  -2   6   0    2.10    7.40
   2   6   0   -6.10    8.30
  -2   6   0  -13.20    7.50
  -2   6   0   10.00    5.30
   3  -6   0    9.30    8.00
  -3  -6   0    5.70    7.60
   3  -6   0    2.60    7.20
   3  -6   0    2.40    4.90
  -3  -6   0   -3.70    8.90
   3  -6   0   -3.70    5.30
  -3   6   0    3.30    4.80
   3   6   0    2.60    5.80
  -3   6   0    6.50    7.40
   3   6   0    9.00    6.40
   3   6   0   -3.20    8.80
  -3   6   0    6.00    7.30
  -3   6   0    7.50    6.30
  -3   6   0   -3.80    8.60
   4  -6   0  164.08   18.80
  -4  -6   0  158.98   24.70
  -4  -6   0  155.78   22.80
   4  -6   0  168.08   24.80
   4  -6   0  170.28   21.10
   4   6   0  153.68   21.60
  -4   6   0  126.59   18.80
   4   6   0  155.48   20.40
  -4   6   0  145.29   18.20
  -4   6   0  161.78   21.80
  -4   6   0  137.09   25.20
   4   6   0  125.59   22.50
  -4   6   0  163.48   21.20
  -5  -6   0   33.30   12.90
   5  -6   0   15.20   10.60
  -5  -6   0   14.10   11.90
   5  -6   0   44.90   11.20
   5  -6   0   40.00   14.20
   5  -6   0   34.80   10.20
  -5   6   0   35.30   11.10
   5   6   0   56.99   14.30
  -5   6   0   22.50    8.80
   5   6   0   14.80    8.40
  -5   6   0   18.40   13.50
  -5   6   0   37.80   12.60
   5   6   0   33.30   10.40
  -5   6   0   43.70   12.10
   5   6   0   46.40   15.20
  -6  -6   0   57.99   16.30
  -6  -6   0   80.09   19.90
   6  -6   0   91.29   15.70
   6  -6   0   85.09   16.50
   6  -6   0  100.59   20.40
   6  -6   0   79.19   17.20
   6   6   0   91.89   21.10
   6   6   0   94.19   17.30
  -6   6   0   71.99   16.30
  -6   6   0   62.39   19.40
   6   6   0   87.89   19.20
  -6   6   0   83.29   16.60
   6   6   0   63.49   14.20
   7  -6   0  434.66   40.20
  -7  -6   0  404.56   39.70
  -7  -6   0  364.26   42.30
   7  -6   0  492.45   38.80
   7  -6   0  379.46   45.40
   7  -6   0  371.26   34.60
  -7   6   0  411.76   37.00
  -7   6   0  422.86   48.00
   7   6   0  427.26   37.40
  -7   6   0  346.07   34.10
  -7   6   0  421.76   38.00
   7   6   0  393.76   35.90
  -8  -6   0  408.06   41.10
   8  -6   0  402.26   46.80
  -8  -6   0  466.55   43.10
   8  -6   0  347.07   37.30
   8  -6   0  461.55   51.09
   8  -6   0  421.76   37.30
   8   6   0  413.06   38.90
   8   6   0  403.56   38.40
  -8   6   0  455.35   39.60
   8   6   0  447.06   51.59
  -8   6   0  422.06   38.80
   9  -6   0    0.20    9.70
   9  -6   0   -4.10    8.60
   9  -6   0    8.00   14.10
  -9  -6   0   -6.20   11.10
   9  -6   0    5.40   13.70
   9   6   0   11.70   10.90
  -9   6   0    5.20   11.10
  -9   6   0   14.10   11.50
  -9   6   0   24.20   14.00
   9   6   0   10.50   15.00
   9   6   0   30.50   15.10
  10  -6   0   -6.90   10.20
 -10  -6   0  -11.10   11.00
  10  -6   0   -2.60   17.00
  10  -6   0    5.40   14.60
  10   6   0   -3.50   10.80
  10   6   0    4.50   13.40
 -10   6   0    0.80   12.30
  10   6   0   -2.20   14.50
 -10   6   0   19.60   12.40
 -10   6   0    4.10   13.20
   0  -7   0   66.09   12.70
   0   7   0   28.60    8.70
  -1  -7   0   22.70    9.30
   1  -7   0   16.10    7.90
   1  -7   0   59.69   13.90
  -1  -7   0   16.80    8.70
   1  -7   0   59.29   13.00
  -1  -7   0   47.70   11.50
  -1   7   0   14.70   10.60
   1   7   0   44.00   10.60
  -1   7   0   22.30    7.10
  -1   7   0   14.00   12.10
  -1   7   0   15.60    7.80
   1   7   0    4.30   10.90
   2  -7   0  846.12   67.49
  -2  -7   0 1017.80   65.69
   2  -7   0 1115.79   66.49
   2  -7   0  931.71   64.39
  -2  -7   0  806.12   63.19
   2  -7   0  744.73   61.09
  -2   7   0  908.71   60.89
  -2   7   0 1016.10   62.89
   2   7   0  936.31   63.99
  -2   7   0  924.71   66.29
  -2   7   0  961.60   70.69
   2   7   0  799.22   61.99
   2   7   0 1079.09   71.39
   3  -7   0  232.78   25.10
  -3  -7   0  308.37   28.20
   3  -7   0  261.17   26.80
   3   7   0  337.67   28.10
  -3   7   0  260.27   26.50
  -3   7   0  288.77   28.90
  -3   7   0  307.27   25.00
   3   7   0  296.47   27.50
   3   7   0  262.97   40.30
  -3   7   0  307.67   38.20
  -3   7   0  300.27   26.10
   4  -7   0  175.08   23.70
   4  -7   0  256.47   33.10
   4  -7   0  301.47   32.00
  -4  -7   0  235.08   28.80
   4  -7   0  219.28   24.10
  -4  -7   0  195.28   30.20
  -4   7   0  211.68   25.40
   4   7   0  247.18   28.60
   4   7   0  236.98   33.30
  -4   7   0  211.68   26.50
  -4   7   0  185.48   23.00
  -4   7   0  231.48   33.40
   4   7   0  269.17   33.30
  -4   7   0  226.18   28.50
   5  -7   0  212.78   25.20
   5  -7   0  253.97   34.10
  -5  -7   0  227.08   33.00
   5  -7   0  257.87   31.60
  -5  -7   0  252.07   31.50
   5  -7   0  246.78   28.50
  -5   7   0  273.57   30.30
  -5   7   0  223.58   31.70
  -5   7   0  266.07   31.10
  -5   7   0  200.78   25.10
   5   7   0  263.37   32.00
   5   7   0  252.67   34.90
   5   7   0  204.98   26.80
   6  -7   0   24.40   12.40
   6  -7   0   17.50   10.10
   6  -7   0   12.20   13.70
  -6  -7   0    0.90   10.40
   6  -7   0   11.20    8.80
  -6  -7   0    2.00   13.20
   6   7   0   12.30   10.00
  -6   7   0   21.00    9.90
   6   7   0   20.60   13.80
  -6   7   0    0.60   11.90
  -6   7   0   -3.20    6.80
  -6   7   0    3.90   10.00
   6   7   0    7.90    8.80
   6   7   0   18.80   11.90
   7  -7   0  294.67   37.70
   7  -7   0  311.87   32.80
   7  -7   0  307.97   39.70
  -7  -7   0  274.17   38.40
   7  -7   0  228.38   30.90
  -7  -7   0  252.17   35.10
  -7   7   0  323.27   35.90
   7   7   0  323.67   35.80
  -7   7   0  332.47   42.90
   7   7   0  292.37   40.10
   7   7   0  282.37   32.10
  -7   7   0  176.68   27.70
  -7   7   0  276.27   34.00
   7   7   0  290.57   37.40
   8  -7   0   -0.30    8.90
   8  -7   0   -3.20   10.70
  -8  -7   0  -20.60   11.20
   8  -7   0   19.30   13.20
   8  -7   0    2.10    7.80
   8   7   0   -2.50   12.10
  -8   7   0    6.90    8.00
   8   7   0   11.20   11.50
   8   7   0    9.50   13.50
   8   7   0    9.20    9.90
  -8   7   0   -9.00    8.10
  -8   7   0   29.80   14.00
  -8   7   0   -2.20   15.00
   9  -7   0  -10.30   11.50
   9  -7   0   -5.30   15.60
  -9  -7   0   15.10   15.20
   9  -7   0    1.40   10.10
   9  -7   0   -5.00    8.80
   9   7   0   28.80   15.90
   9   7   0    9.60   12.20
  -9   7   0    5.70   17.80
   9   7   0   -5.50    9.30
   9   7   0    3.80   17.10
  -9   7   0   -8.10    8.40
  10  -7   0    2.40   13.00
  10  -7   0    2.40   18.50
 -10  -7   0  -15.10   13.90
  10  -7   0    0.70   11.50
  10   7   0    8.20   12.50
 -10   7   0   -2.00   13.40
 -10   7   0    2.20   17.40
  10   7   0    5.00   14.30
  10   7   0   18.00   17.80
 -10   7   0   -1.30   11.60
   0  -8   0  194.98   23.30
   0  -8   0  132.19   19.70
   0  -8   0  112.49   18.00
   0   8   0   73.59   14.70
   0   8   0  125.59   23.00
   0   8   0  159.48   26.70
   1  -8   0   15.10    8.10
   1  -8   0    7.60    8.90
   1  -8   0   23.90   10.90
  -1  -8   0   24.10    9.70
  -1  -8   0   10.00    8.30
  -1  -8   0   -0.20    7.00
  -1   8   0   24.10   12.30
   1   8   0    7.10    9.00
   1   8   0   13.60   11.40
  -1   8   0    9.30    6.20
   1   8   0   -1.70    5.80
  -1   8   0    5.90    6.40
  -1   8   0   -3.30   10.20
   2  -8   0   17.50   10.00
  -2  -8   0   -0.80    8.00
   2  -8   0   -5.50    7.30
  -2  -8   0   14.00    9.40
   2   8   0   10.30   12.50
  -2   8   0    7.20    9.20
  -2   8   0    1.50    5.30
  -2   8   0    8.60    7.10
  -2   8   0   11.20   13.00
   2   8   0   11.60    9.30
   2   8   0    8.10    7.40
  -3  -8   0   29.90   12.20
   3  -8   0   39.60   11.90
   3  -8   0   17.80   12.80
   3  -8   0   22.20   11.90
  -3   8   0   31.00   10.70
   3   8   0   53.29   13.40
   3   8   0   30.90   16.00
  -3   8   0   21.30   15.70
  -3   8   0   43.20   13.10
   3   8   0   24.40   11.20
  -3   8   0   28.20    8.80
   4  -8   0   18.70   13.30
  -4  -8   0   25.40   13.10
   4  -8   0    0.50    9.30
   4  -8   0   10.10    8.70
   4   8   0   17.30   10.20
  -4   8   0   21.50   11.20
  -4   8   0   -1.90   11.70
  -4   8   0    6.80    7.80
   4   8   0   -1.90   10.80
   4   8   0    2.40    6.70
  -4   8   0   13.00    7.80
  -4   8   0   12.80    9.90
   5  -8   0   48.40   14.50
   5  -8   0   76.49   20.30
   5  -8   0   50.89   16.40
  -5  -8   0   65.19   18.30
   5  -8   0   89.69   18.60
  -5   8   0   53.49   20.80
  -5   8   0   78.89   16.10
  -5   8   0   50.19   15.90
   5   8   0   84.39   16.70
   5   8   0   59.89   15.80
  -5   8   0   23.10   11.70
  -5   8   0   53.49   12.80
   5   8   0   32.70   19.20
   6  -8   0   34.10   12.00
  -6  -8   0   18.60   14.40
   6  -8   0   56.29   14.30
   6  -8   0   32.00   15.00
   6  -8   0   53.19   19.50
   6   8   0   20.70   13.30
  -6   8   0   17.40   14.60
  -6   8   0   36.60   14.00
   6   8   0   14.00   14.20
  -6   8   0   35.10   20.30
   6   8   0   43.00   14.30
   6   8   0   28.10   11.80
  -6   8   0   29.10   11.30
   7  -8   0    5.80    9.80
   7  -8   0    5.60   12.80
  -7  -8   0   11.80   12.80
   7  -8   0   22.70   13.80
   7  -8   0   10.60    9.80
   7   8   0   15.00   12.90
  -7   8   0   19.40   18.30
  -7   8   0   12.10   15.50
   7   8   0   20.50   16.10
  -7   8   0   19.10   10.70
   7   8   0   22.40   11.90
  -7   8   0   19.70   13.20
   8  -8   0   48.30   14.60
   8  -8   0   58.19   16.00
   8  -8   0   55.79   19.60
   8  -8   0   24.40   20.40
  -8  -8   0   23.50   18.70
  -8   8   0   31.60   22.00
   8   8   0   59.99   22.20
  -8   8   0   23.50   14.90
   8   8   0   24.80   14.60
  -8   8   0   51.19   17.30
   8   8   0   41.10   18.00
   8   8   0   33.80   14.00
  -8   8   0   53.69   15.20
   9  -8   0   12.00   19.30
  -9  -8   0   99.29   24.60
   9  -8   0   44.90   23.90
   9  -8   0   50.49   15.90
   9   8   0   42.80   14.70
   9   8   0   25.90   18.40
   9   8   0    8.90   18.20
  -9   8   0   18.30   32.40
  -9   8   0   28.10   15.70
   9   8   0   32.70   17.30
  -9   8   0   31.30   16.60
  -9   8   0   28.40   18.00
   0  -9   0   -3.50    7.20
   0  -9   0   -3.80    7.40
   0  -9   0   12.90    8.40
   0   9   0    2.90    7.50
   0   9   0    5.40   14.10
   1  -9   0 1260.97   88.29
  -1  -9   0 1268.67   88.69
  -1  -9   0 1202.08   87.49
   1  -9   0 1360.36   87.69
  -1  -9   0 1267.17   87.69
   1  -9   0 1178.88   87.49
  -1   9   0 1368.86   84.89
   1   9   0 1267.87   86.29
   1   9   0 1400.06  102.19
  -1   9   0 1324.07   85.89
  -1   9   0 1366.26   96.59
   1   9   0 1203.38   93.89
   2  -9   0   86.79   18.00
  -2  -9   0   82.09   17.70
   2  -9   0   35.80   12.20
  -2  -9   0   52.19   13.40
   2  -9   0   66.49   25.10
  -2  -9   0   53.29   14.60
  -2   9   0   75.09   14.60
  -2   9   0   44.40   18.50
   2   9   0   59.59   19.90
  -2   9   0   38.10   10.30
  -2   9   0   22.50   16.70
   2   9   0   47.30   12.50
   3  -9   0  154.28   24.70
   3  -9   0  159.38   23.60
  -3  -9   0  146.19   25.10
   3  -9   0  184.28   27.00
  -3   9   0  172.68   31.10
   3   9   0  186.18   26.20
  -3   9   0  163.68   23.50
   3   9   0  176.58   24.50
  -3   9   0  215.68   29.90
  -4  -9   0  740.63   58.39
   4  -9   0  801.42   59.39
   4  -9   0  707.73   55.59
   4  -9   0  761.92   57.39
   4  -9   0  767.22   63.29
  -4   9   0  712.13   62.99
   4   9   0  708.23   55.39
   4   9   0  641.84   60.59
  -4   9   0  712.23   53.89
   4   9   0  692.83   55.19
  -4   9   0  628.34   51.09
  -4   9   0  628.94   55.99
   5  -9   0   61.79   20.90
  -5  -9   0   38.40   16.40
   5  -9   0   43.70   13.20
   5  -9   0   65.49   19.10
  -5   9   0   49.90   13.30
   5   9   0   44.20   15.50
   5   9   0   41.10   19.10
  -5   9   0   58.09   17.40
   5   9   0   38.90   14.10
  -5   9   0   34.60   13.40
  -5   9   0   46.40   14.70
   6  -9   0  315.67   33.70
   6  -9   0  294.77   42.30
   6  -9   0  235.58   36.00
   6  -9   0  301.57   35.10
  -6  -9   0  235.58   35.20
   6   9   0  242.58   31.30
  -6   9   0  269.57   34.60
  -6   9   0  292.07   35.80
   6   9   0  331.87   44.80
   6   9   0  270.87   36.10
   6   9   0  318.47   36.60
  -6   9   0  267.87   41.20
  -6   9   0  308.57   39.00
   7  -9   0   18.20   13.00
   7  -9   0   28.20   13.50
  -7  -9   0   15.70   17.70
   7  -9   0    2.00   15.50
   7  -9   0   18.40   11.40
   7   9   0   22.30   15.40
   7   9   0   29.80   15.00
  -7   9   0   20.80   12.20
   7   9   0   13.00   17.40
   7   9   0   11.10   10.80
  -7   9   0   57.09   16.10
  -7   9   0   17.50   15.00
  -7   9   0   52.29   23.70
  -8  -9   0   55.69   22.00
   8  -9   0   62.79   17.60
   8  -9   0   29.50   20.30
   8  -9   0   39.70   20.00
   8   9   0   72.89   17.70
  -8   9   0   64.79   24.70
   8   9   0   27.80   18.40
  -8   9   0   50.49   24.60
  -8   9   0   65.19   18.90
   8   9   0   74.29   20.20
   8   9   0   87.39   25.80
  -8   9   0   80.49   22.20
   0 -10   0    1.30   10.70
   0 -10   0   21.50   12.80
   0 -10   0   40.50   14.20
   0  10   0   26.40   18.30
   0  10   0   33.80   12.30
   0  10   0   40.00   11.80
  -1 -10   0   65.69   18.30
  -1 -10   0   88.79   20.00
   1 -10   0   97.09   19.30
   1 -10   0  135.29   23.70
  -1 -10   0   99.89   21.80
   1 -10   0  117.89   21.90
  -1  10   0   93.49   17.90
  -1  10   0   89.39   15.90
   1  10   0  107.29   19.70
   1  10   0   85.99   25.20
  -1  10   0  127.29   25.00
  -1  10   0   90.49   25.00
   2 -10   0  305.07   39.80
  -2 -10   0  355.66   40.30
  -2 -10   0  442.16   39.50
   2 -10   0  397.46   37.30
   2  10   0  358.66   50.69
   2  10   0  369.76   35.30
  -2  10   0  406.76   51.49
   2  10   0  448.26   53.19
  -2  10   0  458.25   42.40
  -2  10   0  377.06   32.90
  -2  10   0  344.27   33.30
   3 -10   0  269.57   34.80
   3 -10   0  243.78   32.80
  -3 -10   0  290.27   36.50
  -3 -10   0  287.27   33.70
   3 -10   0  242.88   30.50
   3  10   0  194.78   36.50
  -3  10   0  243.68   35.20
   3  10   0  247.18   31.00
  -3  10   0  229.58   29.40
  -3  10   0  298.27   43.60
  -3  10   0  254.57   28.50
   4 -10   0    8.80   10.40
  -4 -10   0   13.60   11.70
   4 -10   0   21.30   13.80
   4 -10   0   21.40   12.30
   4  10   0   18.10   11.80
   4  10   0   43.60   20.20
  -4  10   0   11.30   16.10
  -4  10   0   25.10   15.00
   4  10   0   18.50   13.10
  -4  10   0   29.90   10.80
  -4  10   0   20.80   10.80
   5 -10   0   25.50   14.00
   5 -10   0   12.90   12.30
   5 -10   0   21.40   12.30
  -5 -10   0   17.20   14.40
   5 -10   0   24.50   17.00
  -5  10   0    5.00   13.30
  -5  10   0   10.10   17.50
   5  10   0   18.60   13.20
  -5  10   0   35.90   13.90
   5  10   0   44.20   21.40
   5  10   0   29.00   14.10
   6 -10   0   96.89   25.90
  -6 -10   0  105.09   23.20
   6 -10   0  114.69   25.20
   6 -10   0   64.29   18.80
  -6  10   0   61.99   17.80
   6  10   0  123.49   29.20
  -6  10   0  119.59   29.00
   6  10   0   99.19   19.90
   6  10   0   89.29   21.00
  -6  10   0  112.19   23.10
   6  10   0   96.39   22.30
  -6  10   0   97.29   19.10
   7 -10   0   15.70   17.80
   7 -10   0   -3.30   10.10
   7 -10   0   -4.50   14.50
  -7 -10   0  -15.70   12.30
   7  10   0   16.30   15.50
  -7  10   0   -5.00   10.20
  -7  10   0    8.10    9.10
   7  10   0   23.70   12.20
   7  10   0   -4.80   18.00
  -7  10   0    5.00   19.60
   7  10   0    2.60   12.60
   8 -10   0    7.40   20.10
   8 -10   0   11.60   12.90
  -8 -10   0   44.20   22.30
   8 -10   0   36.70   17.50
   8 -10   0   33.80   22.50
  -8  10   0   31.40   24.90
   8  10   0   54.29   16.60
  -8  10   0   34.60   15.50
   8  10   0   28.70   18.70
  -8  10   0   42.50   18.00
   8  10   0   39.10   18.70
  -8  10   0   15.40   18.60
   8  10   0   68.29   27.70
   0 -11   0    5.80   12.30
   0 -11   0   -1.10   10.20
   0  11   0   12.20   16.30
   0  11   0    4.80    8.50
   0  11   0    6.10    7.10
   1 -11   0  180.48   29.40
  -1 -11   0  174.38   28.20
  -1 -11   0  184.68   35.10
   1 -11   0  186.78   28.10
  -1 -11   0  161.98   27.40
   1 -11   0  154.58   27.10
   1  11   0  179.18   34.90
   1  11   0  197.78   26.80
  -1  11   0  150.68   32.90
  -1  11   0  169.18   23.20
  -1  11   0  234.98   28.70
   2 -11   0  163.08   28.00
   2 -11   0  168.58   26.20
  -2 -11   0  116.39   25.10
   2 -11   0  134.09   26.40
  -2 -11   0  166.78   26.70
   2  11   0  140.89   23.20
  -2  11   0  135.19   20.20
   2  11   0   93.99   27.60
  -2  11   0  126.29   21.40
  -2  11   0  109.29   30.10
  -3 -11   0  132.09   24.70
   3 -11   0  116.09   22.80
   3 -11   0  114.89   25.00
   3 -11   0  136.49   24.40
  -3 -11   0  149.49   24.80
  -3  11   0  199.28   26.20
  -3  11   0  192.58   36.70
   3  11   0  143.29   24.40
   3  11   0  164.18   33.00
  -4 -11   0   10.20   12.40
   4 -11   0   -4.70    8.70
   4 -11   0    0.70   12.90
  -4 -11   0   -2.50    9.40
   4 -11   0   -4.80    9.40
   4  11   0   -1.10   15.60
  -4  11   0   15.70   14.70
   4  11   0  -12.70    8.50
  -4  11   0   27.30   10.20
  -4  11   0    5.90   10.70
  -4  11   0   -2.90   15.60
   5 -11   0   64.49   17.10
   5 -11   0   40.90   19.40
  -5 -11   0   65.99   18.30
  -5 -11   0   67.19   18.30
   5 -11   0   42.50   15.70
   5  11   0   48.20   22.60
   5  11   0   75.39   19.30
  -5  11   0   49.99   14.20
  -5  11   0   63.19   24.20
  -5  11   0   37.60   16.90
   5  11   0   39.00   17.40
  -5  11   0   51.99   15.40
   6 -11   0   20.90   15.10
   6 -11   0   10.80   19.20
   6 -11   0   20.90   17.90
   6 -11   0   17.20   13.40
  -6 -11   0   14.70   16.50
  -6  11   0   23.80   21.60
   6  11   0   -6.50   11.70
   6  11   0   64.29   22.60
  -6  11   0   29.20   13.70
  -6  11   0    9.70   17.80
   6  11   0    9.20   11.50
   7 -11   0   -6.20   15.30
   7 -11   0   -6.40   18.80
   7 -11   0   21.70   15.20
  -7 -11   0   12.10   14.80
   7 -11   0   -7.70   11.10
   7  11   0    7.90   20.30
  -7  11   0   11.90   16.90
  -7  11   0    8.30   20.30
   7  11   0   -2.30   12.90
   7  11   0    5.80   10.70
  -7  11   0   25.20   12.10
   7  11   0    0.10   13.90
   0 -12   0 1204.78   98.49
   0 -12   0 1164.98   97.09
   0 -12   0 1494.35  100.09
   0  12   0 1412.66  105.19
   0  12   0 1464.75  109.69
   0  12   0 1442.96   96.09
   0  12   0 1529.95  101.39
   1 -12   0   37.30   18.10
   1 -12   0   49.60   17.50
  -1 -12   0   36.30   17.10
  -1 -12   0   54.19   17.60
  -1 -12   0   49.90   19.90
   1 -12   0   71.19   20.20
  -1  12   0   71.69   16.10
   1  12   0   81.29   26.50
  -1  12   0   30.10   18.90
   1  12   0   73.99   21.10
  -1  12   0   44.50   14.20
   1  12   0   54.69   15.00
  -1  12   0   46.50   24.00
   2 -12   0   85.79   21.00
  -2 -12   0   71.89   19.60
   2 -12   0   45.10   16.40
   2 -12   0   64.49   21.30
  -2 -12   0   61.69   21.50
  -2  12   0   23.40   21.10
  -2  12   0   59.89   22.30
   2  12   0   60.69   22.50
  -2  12   0   84.79   19.00
   2  12   0   79.09   26.10
  -2  12   0   80.49   15.80
   2  12   0   94.29   20.80
  -3 -12   0    2.30   10.30
   3 -12   0    7.80   10.80
   3 -12   0   -4.00    9.50
   3 -12   0   -4.40   15.30
  -3  12   0   -9.40   16.10
   3  12   0   -2.70   15.50
  -3  12   0   -0.10    9.30
  -3  12   0   12.00   13.80
  -3  12   0   10.80    8.40
   3  12   0   11.30   10.90
   3  12   0   14.30   16.00
  -4 -12   0    0.50   15.20
   4 -12   0   -4.10   12.30
   4 -12   0    2.70   11.40
   4 -12   0  -14.20   12.30
  -4 -12   0  -13.70    9.40
   4  12   0    3.90   11.80
  -4  12   0  -15.20   12.50
   4  12   0    1.60   16.80
  -4  12   0   -6.60   19.80
  -4  12   0   10.00   11.40
  -4  12   0   -7.50    8.10
  -5 -12   0   43.20   16.50
  -5 -12   0   45.20   20.80
   5 -12   0   24.60   15.60
   5 -12   0    7.50   15.00
   5 -12   0   24.20   19.90
  -5  12   0   27.50   23.50
  -5  12   0   17.70   19.10
  -5  12   0   27.90   14.40
   5  12   0   55.59   16.90
   6 -12   0   48.70   20.20
   6 -12   0   31.40   14.00
  -6 -12   0    9.50   14.90
  -6 -12   0    3.20   17.20
   6 -12   0   17.70   20.00
   6  12   0   45.00   14.40
  -6  12   0   28.60   26.00
  -6  12   0   16.80   15.30
  -6  12   0    0.80   33.70
  -6  12   0   18.40   12.00
   6  12   0   -9.60   17.20
   6  12   0   31.70   16.30
   0 -13   0  -17.50   12.10
   0 -13   0   -7.70   15.30
   0 -13   0   -5.80   11.40
   0  13   0    3.80   19.80
   0  13   0   -1.10   10.60
   0  13   0   10.20   19.40
   0  13   0    8.20    8.80
  -1 -13   0   27.50   17.80
   1 -13   0   20.10   17.60
   1 -13   0   -3.30   11.40
  -1 -13   0   13.10   16.00
  -1 -13   0    5.50   13.10
   1 -13   0   10.20   16.40
  -1  13   0    7.80   10.80
  -1  13   0   10.50   10.70
   1  13   0   25.20   20.20
  -1  13   0   24.80   20.80
   1  13   0   12.60   11.10
  -1  13   0   13.30   21.70
   1  13   0   22.70   22.60
   1  13   0   14.20   12.40
   2 -13   0   61.49   18.80
   2 -13   0   92.89   24.70
  -2 -13   0   78.59   22.80
   2 -13   0   40.20   18.10
  -2 -13   0  137.79   25.60
   2  13   0  107.69   29.20
  -2  13   0  121.29   22.70
  -2  13   0   63.39   28.80
  -2  13   0   53.99   24.00
   2  13   0   60.19   31.50
  -2  13   0   91.09   18.00
   2  13   0   61.09   17.50
   3 -13   0   32.10   20.10
   3 -13   0   43.80   22.10
   3 -13   0   34.00   17.30
  -3 -13   0    0.80   16.50
  -3 -13   0   58.89   16.40
  -3  13   0   55.69   17.30
   3  13   0   61.49   20.30
  -3  13   0   11.80   22.60
  -3  13   0   64.49   23.40
   3  13   0   44.90   25.80
   3  13   0   70.79   29.20
  -4 -13   0    7.30   17.70
  -4 -13   0   -2.70   14.80
   4 -13   0   -7.70   10.30
   4 -13   0   23.90   15.70
   4 -13   0   20.90   17.70
   4  13   0   -9.20   19.40
   4  13   0   -7.80   18.10
  -4  13   0   11.00   24.90
  -4  13   0    8.10   20.40
  -4  13   0    4.30   10.90
  -4  13   0   -5.40   16.80
   0 -14   0   12.10   19.30
   0 -14   0    3.40   18.20
   0 -14   0   26.40   20.60
   0  14   0   19.30   24.10
   0  14   0   23.20   11.80
   0  14   0    9.90   10.40
   1 -14   0    7.30   15.30
  -1 -14   0  -11.60   16.30
   1 -14   0    3.90   13.70
  -1 -14   0   11.20   17.80
   1  14   0   -5.60    9.90
  -1  14   0   -1.80   11.50
  -1  14   0    8.00   22.20
   1  14   0    0.50   10.40
   1  14   0  -11.10   19.90
  -1  14   0    7.20   11.60
  11   0  -1  700.43   59.29
  11   0  -1  615.24   52.89
 -11   0   1  583.14   52.89
 -11   0   1  565.84   50.79
 -10   0   1   -1.80   10.20
 -10   0   1  -10.40    7.50
  10   0  -1    2.60   12.30
  10   0  -1   -0.70    9.70
  10   0  -1   -6.10    8.60
  -9   0   1   57.19   12.20
   9   0  -1   85.79   17.40
   9   0  -1   76.99   17.00
   9   0  -1   39.40   15.70
  -8   0   1    6.10    8.00
   8   0  -1  -13.20    8.40
   8   0  -1   -1.50    7.90
   8   0  -1  -13.80    9.20
  -8   0   1   -1.20    7.30
  -7   0   1  207.78   22.30
   7   0  -1  205.78   25.90
   7   0  -1  202.18   23.60
  -7   0   1  198.58   24.80
   7   0  -1  189.98   24.40
  -6   0   1    6.40    5.50
   6   0  -1    6.30    6.40
  -6   0   1   -3.50    5.50
   6   0  -1    2.70    7.20
   6   0  -1   -0.30    6.40
   5   0  -1   15.30    7.00
  -5   0   1   22.10    7.70
   5   0  -1   12.30    7.90
   5   0  -1   14.00    8.00
   4   0  -1    0.30    5.30
   4   0  -1   -8.20    4.90
  -4   0   1   -4.80    4.70
  -4   0   1    2.70    5.10
   4   0  -1    7.30    5.60
  -3   0   1  647.64   41.20
   3   0  -1  564.74   41.30
  -3   0   1  742.33   42.40
   3   0  -1  657.13   42.20
   3   0  -1  633.44   41.90
  -2   0   1   -1.20    2.80
   2   0  -1    1.30    3.60
  -2   0   1   -2.70    3.50
   2   0  -1    2.80    3.00
   2   0  -1    1.90    3.70
   1   0  -1  259.37   15.10
   1   0  -1  218.88   15.40
   1   0  -1  253.27   15.40
  -1   0  -1  767.92   48.50
   1   0   1  830.52   48.70
   1   0   1  788.92   48.60
   1   0   1  787.92   47.80
  -1   0  -1  833.92   47.90
   2   0   1   11.90    4.90
   2   0   1    1.50    4.00
  -2   0  -1    1.90    4.70
   2   0   1    1.20    4.70
  -2   0  -1    1.70    4.70
  -2   0  -1    0.00    2.90
   3   0   1 3018.50  179.78
   3   0   1 2896.31  179.68
  -3   0  -1 3116.59  178.68
  -3   0  -1 2817.42  179.38
  -3   0  -1 3238.58  179.68
  -4   0  -1   -0.20    5.60
  -4   0  -1   -3.70    4.40
  -4   0  -1   -0.60    6.10
   4   0   1    7.10    6.80
   4   0   1   -7.00    5.00
   4   0   1    2.10    5.20
  -5   0  -1    7.50    7.20
   5   0   1   -5.30    3.80
  -5   0  -1   -1.50    6.30
   5   0   1    4.60    6.20
  -5   0  -1    9.80    5.40
   5   0   1    0.80    7.00
   6   0   1    2.30    5.60
   6   0   1   -3.90    5.90
  -6   0  -1   -0.20    5.30
  -6   0  -1    0.10    6.40
   6   0   1    2.60    7.80
  -6   0  -1    4.20    6.80
   7   0   1  153.28   21.70
   7   0   1  143.39   21.80
  -7   0  -1  130.59   19.20
  -7   0  -1  128.79   20.60
  -7   0  -1  126.09   19.20
   7   0   1  105.99   17.70
   8   0   1    0.20    6.70
  -8   0  -1   -0.30    9.20
   8   0   1   -4.70    8.40
  -8   0  -1   -3.40    7.50
  -8   0  -1   -0.80    6.00
   8   0   1    4.50    9.30
   9   0   1 2046.60  138.19
  -9   0  -1 1936.21  136.79
   9   0   1 2113.69  140.59
  -9   0  -1 2181.98  134.59
   9   0   1 2278.17  137.99
  10   0   1   16.80   14.50
 -10   0  -1   -6.90   10.10
 -10   0  -1   -7.30    8.20
  10   0   1   -2.10    8.30
  10   0   1   -4.10    9.30
 -10   0  -1   17.80   13.20
 -11   0  -1  342.27   40.50
 -11   0  -1  260.67   28.00
  11   0   1  379.96   48.50
  11   0   1  351.06   43.50
 -11   0  -1  358.66   42.10
  11   0   1  334.97   39.10
  11  -1  -1  263.17   36.30
 -11  -1   1  258.67   36.20
  11  -1  -1  276.77   40.90
  11  -1  -1  316.87   47.10
  11   1  -1  240.98   40.50
  11   1  -1  340.77   39.20
 -11   1   1  344.47   39.00
  11   1  -1  394.46   46.10
 -11   1   1  244.48   34.80
  10  -1  -1   77.29   19.30
  10  -1  -1   95.89   19.10
  10  -1  -1   64.09   17.80
  10  -1  -1   71.69   20.30
 -10  -1   1   76.09   12.20
 -10  -1   1   91.99   19.80
  10   1  -1   64.89   17.20
 -10   1   1   80.89   18.50
  10   1  -1   58.09   18.10
 -10   1   1   83.99   18.90
  10   1  -1   65.89   17.10
   9  -1  -1    9.20    8.80
   9  -1  -1   12.40   11.80
   9  -1  -1    6.20    9.50
   9  -1  -1   -3.10    9.20
  -9  -1   1    0.50    7.80
   9   1  -1   -9.10    8.30
   9   1  -1   12.40   11.10
  -9   1   1    3.50    8.30
   9   1  -1   -5.10    7.30
  -8  -1   1  305.57   28.80
   8  -1  -1  307.57   29.00
   8  -1  -1  278.17   33.40
   8  -1  -1  335.17   30.60
  -8  -1   1  277.37   25.80
   8   1  -1  301.47   35.00
  -8   1   1  304.77   28.60
   8   1  -1  257.67   29.80
   8   1  -1  194.78   28.10
  -8   1   1  291.27   26.30
   7  -1  -1  207.78   25.70
   7  -1  -1  289.37   31.90
   7  -1  -1  257.07   30.50
  -7  -1   1  259.17   25.30
  -7  -1   1  269.47   24.50
  -7   1   1  251.17   24.90
  -7   1   1  255.67   23.60
   7   1  -1  254.07   28.80
   7   1  -1  293.97   27.50
   7   1  -1  289.87   26.00
  -6  -1   1   -7.50    4.80
   6  -1  -1   -1.30    5.10
  -6  -1   1    0.00    6.00
   6  -1  -1   10.30    7.10
   6  -1  -1   12.60    7.70
  -6   1   1   13.00    7.20
   6   1  -1    0.70    5.90
   6   1  -1   10.60    8.20
   6   1  -1    4.00    7.10
  -6   1   1    3.30    6.00
   5  -1  -1  379.36   30.50
   5  -1  -1  358.26   30.00
   5  -1  -1  306.97   28.50
  -5  -1   1  412.26   30.20
   5   1  -1  359.26   29.90
  -5   1   1  414.86   29.60
   5   1  -1  389.46   30.20
   5   1  -1  422.86   30.30
  -5   1   1  399.16   29.60
   4  -1  -1  643.34   42.20
   4  -1  -1  604.84   45.00
  -4  -1   1  622.44   41.40
  -4  -1   1  569.14   40.60
   4  -1  -1  650.43   41.50
   4   1  -1  629.14   41.30
   4   1  -1  591.54   41.20
   4   1  -1  631.44   42.30
  -4   1   1  573.64   40.70
  -4   1   1  549.05   40.10
   3  -1  -1  160.18   14.50
  -3  -1   1  150.48   14.10
  -3  -1   1  196.38   14.70
   3  -1  -1  154.58   14.50
   3  -1  -1  154.68   13.70
  -3   1   1  153.28   13.60
   3   1  -1  157.88   14.80
  -3   1   1  138.29   13.50
   3   1  -1  146.49   13.70
  -2  -1   1 5691.03  327.47
   2  -1  -1 5593.04  327.37
  -2   1   1 5466.95  326.97
  -2   1   1 5428.86  326.97
   2   1  -1 5690.43  327.77
   2   1  -1 5910.61  327.37
   1  -1   1  318.17   22.30
   1  -1   1  338.97   21.60
  -1  -1  -1  314.87   22.80
  -1   1  -1  376.36   22.80
  -1   1  -1  345.57   21.70
   1   1   1  351.56   23.20
   1   1   1  346.67   21.60
   1   1   1  314.27   22.20
   2  -1   1 1228.18   78.59
   2  -1   1 1298.47   79.89
  -2  -1  -1 1279.97   79.89
   2  -1   1 1249.57   79.69
  -2  -1  -1 1236.48   79.99
  -2  -1  -1 1163.58   78.39
   2   1   1 1366.06   78.89
  -2   1  -1 1455.25   80.09
  -2   1  -1 1323.07   79.99
  -2   1  -1 1281.37   78.79
   2   1   1 1372.56   79.99
   2   1   1 1478.75   80.79
  -3  -1  -1  516.35   39.30
   3  -1   1  566.04   39.60
   3  -1   1  607.24   38.60
  -3  -1  -1  608.34   38.50
   3  -1   1  544.95   39.60
  -3  -1  -1  558.74   39.60
  -3   1  -1  624.84   38.70
   3   1   1  565.14   38.60
   3   1   1  598.04   39.90
  -3   1  -1  616.74   39.70
   3   1   1  578.14   39.90
   4  -1   1  392.06   29.70
  -4  -1  -1  396.86   28.20
   4  -1   1  364.46   27.80
  -4  -1  -1  400.06   30.20
   4  -1   1  359.36   29.60
  -4  -1  -1  408.36   29.70
   4   1   1  361.86   27.80
   4   1   1  338.37   28.80
  -4   1  -1  316.47   28.30
   4   1   1  399.46   30.10
  -4   1  -1  419.96   28.70
  -4   1  -1  334.17   28.10
   5  -1   1  161.98   20.70
   5  -1   1  200.78   18.40
   5  -1   1  168.08   20.90
  -5  -1  -1  143.49   19.10
  -5  -1  -1  188.48   17.90
  -5  -1  -1  156.48   20.00
  -5   1  -1  189.88   22.10
   5   1   1  212.18   22.60
  -5   1  -1  189.18   18.00
   5   1   1  141.09   17.70
   5   1   1  207.58   23.30
  -5   1  -1  159.88   19.60
  -6  -1  -1  128.19   17.10
  -6  -1  -1  104.09   16.50
   6  -1   1  137.39   20.40
  -6  -1  -1  121.29   18.20
   6  -1   1  135.69   17.20
   6  -1   1  120.29   19.20
  -6   1  -1  116.29   16.40
   6   1   1  149.19   20.40
  -6   1  -1  105.39   16.90
  -6   1  -1  123.49   18.10
   6   1   1  113.99   17.10
   6   1   1   92.49   16.50
  -7  -1  -1  364.46   33.20
  -7  -1  -1  354.16   30.80
   7  -1   1  365.76   30.60
   7  -1   1  273.77   34.70
  -7  -1  -1  306.37   29.50
   7  -1   1  375.96   33.50
  -7   1  -1  315.27   30.70
   7   1   1  358.06   31.90
   7   1   1  328.07   31.80
  -7   1  -1  310.07   29.30
  -7   1  -1  369.46   30.70
   7   1   1  337.57   29.90
   8  -1   1  187.78   24.50
  -8  -1  -1  223.98   26.70
  -8  -1  -1  205.58   28.20
   8  -1   1  160.68   26.10
   8  -1   1  247.78   30.80
  -8  -1  -1  117.19   23.20
  -8   1  -1  197.58   24.80
   8   1   1  242.08   31.00
   8   1   1  201.18   27.40
  -8   1  -1  250.37   29.10
   8   1   1  208.68   25.60
  -8   1  -1  182.68   25.10
   9  -1   1   18.20   10.30
  -9  -1  -1    8.60   10.70
   9  -1   1   21.70   13.40
  -9  -1  -1   12.00   11.30
   9  -1   1    1.90   12.00
  -9   1  -1   25.70   13.30
   9   1   1   42.20   15.80
  -9   1  -1   46.00   14.90
   9   1   1   44.90   14.70
   9   1   1   22.40   12.60
 -10  -1  -1  215.98   27.50
 -10  -1  -1  239.78   33.40
  10  -1   1  280.97   35.60
 -10  -1  -1  250.97   32.80
  10  -1   1  297.27   39.10
  10  -1   1  195.88   32.10
  10  -1   1  251.07   32.60
 -10   1  -1  194.58   31.10
  10   1   1  303.97   37.20
  10   1   1  242.08   32.40
  10   1   1  220.38   35.90
 -10   1  -1  239.58   32.20
 -10   1  -1  277.67   29.70
 -11  -1  -1    0.40   11.20
 -11  -1  -1  -17.60    8.20
  11  -1   1   29.20   15.50
  11  -1   1   -5.60    9.00
  11  -1   1    6.80    9.80
  11  -1   1    0.90   12.60
  11   1   1    8.70   13.90
 -11   1  -1   23.60   15.00
 -11   1  -1   25.60   13.40
  11   1   1    1.90   10.60
  11   1   1   49.30   18.30
 -11   1  -1    8.40   11.00
  11  -2  -1   18.90   17.50
 -11  -2   1   13.50   12.40
  11  -2  -1   31.40   14.30
  11  -2  -1    3.10   13.00
  11  -2  -1   27.70   17.80
  11   2  -1    6.10   11.60
  11   2  -1    7.60   15.10
  11   2  -1   23.60   13.60
 -11   2   1   16.20   13.70
 -11   2   1   26.10   15.00
  10  -2  -1  182.18   30.90
  10  -2  -1  190.18   27.00
  10  -2  -1  146.69   25.50
 -10  -2   1  158.68   23.60
  10  -2  -1  105.39   22.50
 -10  -2   1  163.88   27.40
 -10   2   1  141.19   19.00
  10   2  -1  134.49   23.30
 -10   2   1  207.08   28.20
  10   2  -1  158.38   26.20
  10   2  -1  151.58   27.60
   9  -2  -1   21.10   11.00
   9  -2  -1   19.90   12.40
  -9  -2   1   17.70    9.80
   9  -2  -1   19.90   12.90
   9   2  -1   16.00   10.10
   9   2  -1   26.70   13.30
  -9   2   1    7.00    8.80
   9   2  -1   19.30   12.60
   8  -2  -1   10.50    7.20
   8  -2  -1    8.60    8.80
   8  -2  -1    7.80    9.80
   8  -2  -1   11.20    8.70
  -8  -2   1    2.90    8.40
  -8   2   1  -13.10    5.40
   8   2  -1   10.80    7.80
   8   2  -1    6.90    9.90
  -8   2   1    3.00    7.90
   8   2  -1    0.20    7.10
  -8   2   1   -3.10    6.90
   7  -2  -1    4.40    8.00
  -7  -2   1   -5.20    6.70
   7  -2  -1    2.50    6.30
   7  -2  -1    4.20    7.80
   7  -2  -1    0.60    6.50
   7   2  -1    1.20    6.80
  -7   2   1   -0.70    6.30
  -7   2   1    9.20    7.50
   7   2  -1    8.50    7.80
  -7   2   1   13.80    7.80
   7   2  -1   -2.20    8.60
   6  -2  -1   29.20    8.60
   6  -2  -1   23.60   10.20
   6  -2  -1   32.00   10.30
   6  -2  -1   23.30    8.60
  -6  -2   1   23.60    9.40
  -6   2   1   30.10    8.90
  -6   2   1   36.50    9.60
   6   2  -1   21.00    8.60
   6   2  -1   24.40    8.20
   6   2  -1   47.20   12.00
  -6   2   1   20.70    8.60
  -5  -2   1   -4.80    5.90
   5  -2  -1    3.60    5.40
   5  -2  -1    3.80    6.00
   5  -2  -1    1.70    5.00
   5  -2  -1    2.00    6.60
  -5   2   1   -0.90    4.70
   5   2  -1    1.70    5.60
   5   2  -1   -6.50    3.90
  -5   2   1   -4.90    4.90
   5   2  -1    6.70    6.70
  -5   2   1    2.00    5.20
   4  -2  -1 1085.79   64.99
   4  -2  -1  954.60   64.29
   4  -2  -1  978.00   63.09
  -4  -2   1 1006.10   64.09
   4  -2  -1  995.90   64.39
  -4   2   1 1128.99   63.99
   4   2  -1  866.21   64.19
  -4   2   1  989.90   63.89
  -4   2   1  955.60   66.09
   4   2  -1  951.60   63.39
   4   2  -1  950.90   63.29
   3  -2  -1  775.42   50.39
  -3  -2   1  763.82   50.79
   3  -2  -1  737.03   49.20
   3  -2  -1  751.42   50.49
   3  -2  -1  779.82   50.89
  -3   2   1  779.52   49.99
  -3   2   1  788.12   49.70
  -3   2   1  879.31   50.79
   3   2  -1  746.73   49.80
   3   2  -1  746.23   51.09
   3   2  -1  789.92   49.99
   2  -2  -1  390.86   25.10
  -2  -2   1  380.46   27.30
   2  -2  -1  383.76   25.80
  -2  -2   1  324.27   25.30
   2  -2  -1  393.96   26.60
   2   2  -1  391.36   27.60
  -2   2   1  430.96   26.60
   2   2  -1  361.26   25.50
  -2   2   1  363.06   24.90
  -2   2   1  365.76   25.80
  -2   2   1  324.37   25.30
  -1  -2   1   92.29   10.20
   1  -2  -1  111.59   11.60
   1  -2  -1  110.19    9.40
  -1  -2   1   89.09   12.20
   1  -2  -1   95.99    8.40
   1  -2  -1  105.19    9.70
   1   2  -1   93.39    9.60
   1   2  -1   96.59   11.80
  -1   2   1   97.09   12.20
   1   2  -1   87.69    9.60
  -1   2   1   93.69    8.80
  -1   2   1   95.39    9.00
  -1   2   1  109.29   11.10
  -1   2   1   86.99    8.20
   0  -2  -1 2293.17  130.69
   0  -2  -1 2014.60  128.39
   0  -2  -1 2084.49  128.69
   0  -2   1 2145.69  128.49
   0   2  -1 2280.17  129.99
   0   2   1 2402.16  128.79
   0   2   1 2176.78  130.39
   0   2  -1 2273.37  128.69
   0   2  -1 2109.99  127.89
   0   2   1 2055.99  128.59
   2  -2   1  471.25   31.20
  -2  -2  -1  492.45   34.00
   2  -2   1  518.45   33.50
   2  -2   1  519.65   31.80
  -2  -2  -1  476.15   32.80
   2  -2   1  403.36   32.20
  -2   2  -1  496.55   33.00
   2   2   1  464.75   33.60
  -2   2  -1  420.16   30.90
   2   2   1  450.05   32.20
  -2   2  -1  505.55   31.90
   2   2   1  473.15   31.30
   3  -2   1   16.40    7.80
   3  -2   1    6.60    5.30
  -3  -2  -1   25.00    8.60
   3  -2   1    8.30    6.40
  -3  -2  -1   19.60    9.70
   3  -2   1   13.00    5.10
  -3   2  -1   30.70    6.50
   3   2   1   19.40    6.70
  -3   2  -1   14.20    7.00
   3   2   1   19.60    6.20
  -3   2  -1   16.80    7.00
  -4  -2  -1  112.99   16.50
   4  -2   1  101.69   15.50
   4  -2   1   93.49   13.80
   4  -2   1   97.59   14.50
   4  -2   1  123.19   13.70
  -4  -2  -1  105.79   15.80
  -4   2  -1  102.09   14.40
   4   2   1  103.99   13.40
  -4   2  -1  116.89   13.60
   4   2   1   90.19   15.00
   4   2   1  104.79   14.40
  -4   2  -1  120.99   15.30
  -5  -2  -1   19.50    9.60
   5  -2   1   10.30    6.00
   5  -2   1   13.20    7.80
   5  -2   1   16.90    8.90
   5  -2   1   -9.00    5.20
  -5  -2  -1   14.10    8.20
  -5  -2  -1    5.50    6.30
   5   2   1   14.70    6.80
  -5   2  -1   20.40    8.90
  -5   2  -1    9.50    7.70
   5   2   1   24.30    9.40
   5   2   1    3.40    6.80
  -5   2  -1    6.50    5.80
   6  -2   1   62.39   14.10
  -6  -2  -1   81.39   13.60
   6  -2   1   41.40   12.10
  -6  -2  -1   41.70   12.00
   6  -2   1   65.09   12.50
   6  -2   1   64.29   13.10
  -6  -2  -1   65.29   14.20
  -6   2  -1   58.39   12.90
  -6   2  -1   63.59   13.90
   6   2   1   84.29   15.10
   6   2   1   80.19   16.60
  -6   2  -1   95.69   15.00
   6   2   1   64.29   12.70
   7  -2   1  146.09   20.40
   7  -2   1  118.09   20.00
  -7  -2  -1   94.89   16.50
   7  -2   1  104.49   16.80
  -7  -2  -1  118.29   18.90
  -7  -2  -1   80.49   17.10
  -7   2  -1  124.09   19.00
  -7   2  -1  114.09   18.10
   7   2   1   97.09   17.20
   7   2   1  117.49   19.40
  -7   2  -1   91.79   16.60
   7   2   1   78.19   21.50
   8  -2   1  512.25   44.30
  -8  -2  -1  497.85   41.00
   8  -2   1  481.05   41.70
   8  -2   1  477.95   39.80
  -8  -2  -1  475.15   41.80
   8  -2   1  433.96   41.70
   8   2   1  428.16   39.80
  -8   2  -1  484.55   41.10
   8   2   1  501.15   40.60
   8   2   1  463.65   42.80
  -8   2  -1  478.55   39.70
  -8   2  -1  491.75   40.30
   9  -2   1   96.79   18.40
   9  -2   1  103.99   23.10
  -9  -2  -1  156.58   26.00
  -9  -2  -1  123.29   21.10
   9  -2   1  116.59   23.50
   9  -2   1   85.19   19.50
   9   2   1  104.99   21.20
   9   2   1  125.79   23.90
  -9   2  -1  116.09   20.30
   9   2   1   94.09   18.20
  -9   2  -1   93.79   18.00
  -9   2  -1   52.29   20.80
 -10  -2  -1   40.10   16.50
  10  -2   1   77.69   21.80
  10  -2   1  101.09   22.00
 -10  -2  -1   78.49   17.40
  10  -2   1   87.29   18.80
  10  -2   1   80.89   23.30
  10   2   1   88.99   20.80
  10   2   1   66.79   20.70
 -10   2  -1   86.69   18.50
 -10   2  -1   48.00   14.90
 -10   2  -1   59.99   16.70
  10   2   1   83.89   18.80
  11  -2   1   70.69   18.20
  11  -2   1   54.19   18.40
 -11  -2  -1   81.69   26.20
 -11  -2  -1   73.19   14.70
  11  -2   1  100.49   25.10
  11  -2   1   83.69   21.80
  11   2   1   79.59   20.80
 -11   2  -1   88.79   20.80
 -11   2  -1   54.49   14.90
 -11   2  -1   77.49   21.40
  11   2   1   56.39   17.90
  11   2   1   45.70   21.20
  11  -3  -1   88.29   22.20
  11  -3  -1   36.60   17.30
  11  -3  -1   71.09   17.80
  11  -3  -1   95.79   26.30
 -11  -3   1   61.19   19.60
  11   3  -1   66.89   18.00
 -11   3   1  106.29   21.80
  11   3  -1   97.29   22.10
  11   3  -1   60.69   22.00
  10  -3  -1   46.70   14.50
  10  -3  -1   58.99   18.50
 -10  -3   1   53.49   17.00
  10  -3  -1   26.20   15.50
  10  -3  -1   42.10   16.90
  10   3  -1   39.60   18.40
 -10   3   1   66.99   13.60
 -10   3   1   51.99   14.90
  10   3  -1   58.19   16.30
 -10   3   1   50.29   13.70
  10   3  -1   18.30   12.60
  -9  -3   1    2.30    9.20
   9  -3  -1   -2.60    9.50
   9  -3  -1    3.30   10.80
   9  -3  -1    0.20    8.90
   9  -3  -1   10.50    9.60
  -9   3   1   29.10   12.20
   9   3  -1    6.90    9.20
  -9   3   1  -10.40    7.90
   9   3  -1    0.30    9.80
   9   3  -1   -2.30   11.50
   8  -3  -1  347.87   38.60
  -8  -3   1  345.37   31.10
   8  -3  -1  343.87   33.30
   8  -3  -1  362.36   32.20
   8  -3  -1  384.66   36.30
  -8   3   1  316.67   31.30
   8   3  -1  373.56   33.20
   8   3  -1  364.86   40.50
  -8   3   1  343.17   30.30
   8   3  -1  291.07   30.40
  -8   3   1  336.17   31.60
   7  -3  -1  330.57   43.20
  -7  -3   1  369.86   32.80
   7  -3  -1  397.16   35.00
  -7  -3   1  349.96   44.10
   7  -3  -1  397.86   33.10
   7  -3  -1  416.36   35.10
  -7   3   1  374.26   31.90
   7   3  -1  390.76   33.40
  -7   3   1  384.56   33.00
   7   3  -1  398.36   36.40
   7   3  -1  389.26   33.50
  -7   3   1  416.76   33.90
   6  -3  -1  267.57   26.40
   6  -3  -1  300.37   24.90
  -6  -3   1  284.07   26.00
  -6  -3   1  230.08   27.60
   6  -3  -1  266.17   26.20
   6  -3  -1  270.87   32.40
   6   3  -1  207.78   27.60
   6   3  -1  302.97   27.70
   6   3  -1  260.67   24.50
  -6   3   1  242.48   23.70
  -6   3   1  277.37   25.20
  -6   3   1  279.97   24.80
   5  -3  -1  803.82   52.19
   5  -3  -1  691.33   51.79
   5  -3  -1  846.22   51.19
  -5  -3   1  722.13   51.39
   5  -3  -1  698.23   51.89
  -5  -3   1  709.13   51.49
   5   3  -1  671.73   50.09
   5   3  -1  757.62   50.89
  -5   3   1  694.73   50.69
   5   3  -1  781.12   53.49
  -5   3   1  694.43   49.99
  -5   3   1  729.33   50.39
   4  -3  -1 2360.56  140.79
  -4  -3   1 2207.58  140.89
  -4  -3   1 2327.07  141.69
   4  -3  -1 2228.48  139.29
   4  -3  -1 2202.08  141.29
   4  -3  -1 2195.68  141.09
  -4   3   1 2306.27  139.79
   4   3  -1 2468.45  143.19
   4   3  -1 2450.35  140.79
  -4   3   1 2194.48  140.19
  -4   3   1 2497.05  141.29
   4   3  -1 2282.77  140.19
   3  -3  -1  339.17   23.40
  -3  -3   1  250.37   21.60
   3  -3  -1  259.97   21.10
   3  -3  -1  217.08   21.70
   3  -3  -1  239.48   19.80
   3   3  -1  302.37   21.70
  -3   3   1  235.68   21.00
  -3   3   1  282.27   20.70
  -3   3   1  285.27   21.80
   3   3  -1  256.07   24.00
  -3   3   1  204.78   20.20
   2  -3  -1  602.64   39.40
  -2  -3   1  584.14   37.80
   2  -3  -1  580.54   38.00
  -2  -3   1  534.75   39.70
   2  -3  -1  576.54   36.30
  -2   3   1  484.75   36.00
   2   3  -1  540.45   39.60
   2   3  -1  486.05   37.30
  -2   3   1  564.64   37.40
  -2   3   1  550.74   37.00
  -2   3   1  634.34   41.30
   2   3  -1  576.64   37.50
   1  -3  -1 2619.94  143.19
   1  -3  -1 2492.65  142.59
  -1  -3   1 2353.46  142.69
  -1  -3   1 2334.17  142.79
   1  -3  -1 2081.09  143.89
  -1   3   1 2491.15  141.59
  -1   3   1 2654.63  146.19
  -1   3   1 2316.77  142.19
   1   3  -1 2209.98  142.49
  -1   3   1 2635.54  144.49
  -1   3   1 2183.28  142.29
   1   3  -1 2295.07  145.09
   1   3  -1 2538.15  142.79
   0  -3   1   72.39    9.70
   0  -3  -1   82.59    9.70
   0  -3  -1   70.19   10.00
   0  -3   1   54.89    7.80
   0  -3  -1   65.69   12.10
   0  -3   1   65.09    9.30
   0   3  -1   70.09    8.40
   0   3  -1   63.29   11.40
   0   3   1   67.39    9.30
   0   3  -1   86.19   12.00
   0   3   1   81.69    9.80
   0   3   1   56.29   11.10
   1  -3   1 3332.57  192.78
  -1  -3  -1 3553.44  197.88
   1  -3   1 3449.05  194.28
  -1  -3  -1 3249.97  193.98
  -1  -3  -1 3013.30  193.68
   1  -3   1 3292.47  195.48
  -1   3  -1 3052.39  193.38
   1   3   1 3410.56  196.28
   1   3   1 3099.99  193.58
   1   3   1 3271.57  194.18
  -1   3  -1 3378.16  192.58
  -2  -3  -1    5.20    6.70
   2  -3   1    3.70    7.30
   2  -3   1    0.20    3.70
   2  -3   1    1.60    5.40
   2  -3   1    3.20    3.80
  -2  -3  -1    3.10    6.70
  -2   3  -1    7.20    6.10
  -2   3  -1    2.10    3.70
   2   3   1    1.20    5.10
  -2   3  -1    5.80    4.70
   2   3   1    0.60    4.90
  -2   3  -1    2.50    5.30
   3  -3   1 1452.45   88.19
  -3  -3  -1 1358.66   91.09
   3  -3   1 1321.17   90.19
  -3  -3  -1 1470.45   90.39
   3  -3   1 1411.66   88.49
  -3   3  -1 1448.96   89.99
   3   3   1 1436.66   89.59
  -3   3  -1 1448.36   90.09
  -3   3  -1 1474.15   88.49
   3   3   1 1596.94   89.09
   3   3   1 1291.37   90.89
   4  -3   1  110.89   16.90
  -4  -3  -1   98.79   16.40
  -4  -3  -1  126.69   17.50
   4  -3   1  125.89   17.30
   4  -3   1   76.19   12.00
   4  -3   1  111.29   14.10
  -4   3  -1  111.69   16.30
   4   3   1   86.19   15.60
   4   3   1  114.79   15.80
   4   3   1  112.49   13.90
  -4   3  -1  111.69   13.90
  -4   3  -1  117.19   15.70
   5  -3   1 1053.99   65.79
   5  -3   1  954.70   63.79
   5  -3   1  924.01   66.49
   5  -3   1  853.61   65.49
  -5  -3  -1 1034.30   67.19
  -5  -3  -1  987.30   66.99
   5   3   1  917.71   66.79
   5   3   1 1015.80   64.49
  -5   3  -1  972.70   65.69
  -5   3  -1  984.30   64.09
  -5   3  -1  944.61   65.19
   5   3   1  921.01   64.89
  -6  -3  -1  257.47   29.90
   6  -3   1  262.87   24.90
  -6  -3  -1  280.87   27.90
   6  -3   1  291.27   28.30
   6  -3   1  282.77   27.90
   6  -3   1  314.57   30.80
   6   3   1  294.27   28.80
   6   3   1  252.37   25.70
   6   3   1  215.08   25.80
  -6   3  -1  308.37   27.80
  -6   3  -1  295.27   25.70
  -6   3  -1  271.07   26.40
  -7  -3  -1  426.76   37.50
   7  -3   1  374.96   34.00
   7  -3   1  489.65   37.80
   7  -3   1  367.96   36.90
   7  -3   1  420.96   38.30
  -7  -3  -1  409.46   38.30
  -7   3  -1  374.36   35.40
   7   3   1  437.36   36.00
  -7   3  -1  434.56   36.10
   7   3   1  415.96   38.20
   7   3   1  447.86   36.80
  -8  -3  -1  178.48   25.00
   8  -3   1  119.89   21.30
   8  -3   1  127.79   21.20
  -8  -3  -1   97.69   20.60
   8  -3   1  174.68   26.50
   8  -3   1  157.58   25.40
   8   3   1  143.69   22.30
  -8   3  -1  160.38   22.90
   8   3   1   96.19   19.40
  -8   3  -1  171.48   24.50
  -8   3  -1  141.79   22.20
   8   3   1  168.48   27.10
  -9  -3  -1    4.30   11.80
   9  -3   1   -5.70    9.60
   9  -3   1    1.60    9.00
   9  -3   1   -0.10    7.60
   9  -3   1   -1.60   10.30
  -9  -3  -1  -12.90    8.70
   9   3   1    6.50    9.80
   9   3   1  -12.90    8.80
  -9   3  -1   -6.80    9.00
   9   3   1   -5.30    7.30
  -9   3  -1    2.80    9.30
  -9   3  -1   -0.90    8.30
  10  -3   1   87.39   22.60
 -10  -3  -1   51.09   15.80
  10  -3   1   50.49   14.50
 -10  -3  -1   52.69   16.90
  10  -3   1   52.39   16.90
  10  -3   1   59.09   18.90
  10   3   1   47.90   19.40
  10   3   1   58.39   17.30
 -10   3  -1   31.80   14.40
 -10   3  -1   66.19   17.40
 -10   3  -1   44.50   14.90
  10   3   1   86.69   20.10
  11  -3   1   15.50   15.00
  11  -3   1   21.70   17.20
  11  -3   1   16.20   19.00
 -11  -3  -1   19.40   11.70
  11  -3   1    4.20   11.60
 -11  -3  -1   10.80   15.10
  11   3   1    2.10   14.30
  11   3   1   46.10   14.20
 -11   3  -1    3.90   13.30
  11   3   1    3.70   17.30
 -11   3  -1    3.80   14.30
 -11   3  -1    8.50   12.30
 -11  -4   1    5.30   14.60
  11  -4  -1   -0.10   11.30
  11  -4  -1   -8.20   12.10
  11  -4  -1    3.80   14.80
  11  -4  -1   -2.00   11.70
  11   4  -1   -4.40   12.10
  11   4  -1    9.50   15.50
 -11   4   1    7.30   13.90
  11   4  -1    5.50   11.20
 -11   4   1    3.40   10.00
  10  -4  -1    7.70   10.60
  10  -4  -1    5.80   13.20
  10  -4  -1    8.40   11.90
  10  -4  -1    9.40   13.70
 -10   4   1   17.00   12.10
 -10   4   1    3.90   11.70
 -10   4   1    3.60    9.40
  10   4  -1    5.70   11.00
 -10   4   1   29.80   13.20
  10   4  -1    1.50   10.00
  10   4  -1    5.50   14.30
   9  -4  -1   40.70   16.70
   9  -4  -1   20.60   14.90
   9  -4  -1   41.20   13.00
  -9  -4   1   58.89   14.60
   9  -4  -1   51.89   16.00
   9   4  -1   59.19   14.90
  -9   4   1   30.10   12.30
  -9   4   1   32.50   12.50
  -9   4   1   43.40   14.10
  -9   4   1   19.40   14.00
   9   4  -1   56.39   15.00
   9   4  -1   17.90   14.70
   8  -4  -1   53.49   13.70
   8  -4  -1   49.60   12.70
   8  -4  -1   60.49   17.30
  -8  -4   1   34.30   13.20
  -8  -4   1   31.10   13.70
   8  -4  -1   51.89   16.40
   8   4  -1   56.59   14.20
   8   4  -1   49.50   17.20
   8   4  -1   43.80   13.10
  -8   4   1   38.70   13.10
  -8   4   1   61.39   14.10
  -8   4   1   41.00   12.20
   7  -4  -1  106.59   19.30
   7  -4  -1   73.19   15.20
  -7  -4   1   78.29   17.30
  -7  -4   1  122.59   19.70
   7  -4  -1  104.79   20.00
   7  -4  -1  122.59   20.30
   7   4  -1   80.29   18.90
   7   4  -1   87.59   17.10
   7   4  -1  116.89   18.50
  -7   4   1   74.29   15.80
  -7   4   1  110.19   18.50
  -6  -4   1   18.00   10.70
   6  -4  -1   21.80    9.00
   6  -4  -1   30.00    9.10
   6  -4  -1   16.00    9.80
   6  -4  -1   17.80   10.50
  -6  -4   1   15.60    9.80
   6   4  -1   54.99   12.50
   6   4  -1   35.80   12.80
  -6   4   1   48.10   11.10
  -6   4   1   32.30   10.10
  -6   4   1   50.39   12.00
   6   4  -1   16.90    8.50
  -5  -4   1    3.50    7.10
  -5  -4   1    9.00    8.90
   5  -4  -1    3.60    7.60
   5  -4  -1    5.80    6.00
   5  -4  -1    5.30    7.30
   5  -4  -1   -2.20    5.20
   5   4  -1    6.40    6.00
   5   4  -1    4.40    5.90
  -5   4   1   13.70    7.60
  -5   4   1    9.60    7.40
  -5   4   1    5.50    6.30
   5   4  -1    1.50    8.00
   4  -4  -1   19.80    9.50
   4  -4  -1   32.50    8.80
  -4  -4   1   18.40    8.40
   4  -4  -1   13.10    7.60
   4  -4  -1   33.20    8.00
  -4  -4   1   18.00    9.50
  -4   4   1   16.70    6.90
  -4   4   1   33.80    8.80
  -4   4   1   53.49   11.10
  -4   4   1   10.40    7.30
   4   4  -1   35.60    9.50
   4   4  -1   26.90    7.80
   4   4  -1   17.70    9.40
   3  -4  -1    9.30    5.00
   3  -4  -1    5.30    6.20
  -3  -4   1   14.80    8.00
   3  -4  -1   13.10    9.40
   3  -4  -1   13.70    6.30
  -3  -4   1  -10.40    6.20
   3   4  -1   16.80    8.00
  -3   4   1   11.20    5.40
  -3   4   1   17.20    7.40
  -3   4   1    1.60    4.50
   3   4  -1   10.90    8.80
   3   4  -1   18.60    7.20
  -3   4   1   14.40    8.00
   2  -4  -1  683.53   41.10
  -2  -4   1  565.74   44.80
   2  -4  -1  619.54   41.70
   2  -4  -1  589.24   44.20
   2  -4  -1  645.34   42.60
  -2  -4   1  531.55   41.70
  -2   4   1  607.74   41.40
  -2   4   1  648.34   42.40
  -2   4   1  606.24   45.90
   2   4  -1  654.43   42.50
   2   4  -1  593.64   45.00
   2   4  -1  616.84   42.30
  -2   4   1  623.24   43.40
  -2   4   1  608.54   40.40
   1  -4  -1  119.79   16.70
   1  -4  -1  156.38   14.50
   1  -4  -1  137.99   16.00
  -1  -4   1  134.99   15.20
  -1  -4   1  125.59   16.70
   1  -4  -1  134.89   13.30
   1   4  -1  146.89   18.60
   1   4  -1  138.39   14.70
  -1   4   1  106.29   17.20
  -1   4   1  129.69   12.80
  -1   4   1  109.19   15.60
   1   4  -1  113.69   13.70
  -1   4   1  130.99   13.50
   0  -4   1   18.70    5.70
   0  -4   1    8.60    4.70
   0  -4  -1   16.30    6.30
   0  -4  -1   21.30    7.10
   0  -4   1   14.20    6.30
   0  -4  -1    8.10    5.60
   0  -4  -1   15.90    9.80
   0   4   1   16.60    9.00
   0   4   1   26.50    8.00
   0   4  -1   24.20    9.40
   0   4   1   31.60   11.10
   0   4  -1   -2.30    7.60
   0   4  -1   16.70    5.90
   0   4   1   23.30    6.10
  -1  -4  -1  261.97   22.30
   1  -4   1  248.58   24.00
  -1  -4  -1  315.47   23.40
   1  -4   1  266.47   22.20
  -1  -4  -1  299.77   26.50
  -1   4  -1  296.27   20.90
   1   4   1  233.08   21.10
   1   4   1  265.97   25.10
  -1   4  -1  285.97   24.00
  -1   4  -1  243.18   21.50
   1   4   1  313.77   22.50
  -1   4  -1  240.28   20.00
   2  -4   1 1206.08   72.19
   2  -4   1 1096.89   73.69
   2  -4   1 1162.68   75.19
   2  -4   1 1199.38   71.89
  -2  -4  -1 1211.48   74.29
  -2  -4  -1 1059.19   75.89
  -2   4  -1 1089.09   71.29
  -2   4  -1 1063.19   72.59
   2   4   1 1347.67   74.49
  -2   4  -1 1051.29   73.79
   2   4   1 1141.49   76.19
  -2   4  -1 1161.28   71.89
   2   4   1 1130.09   73.49
  -3  -4  -1 1357.16   76.19
  -3  -4  -1 1069.59   76.39
   3  -4   1 1226.68   73.39
   3  -4   1 1091.29   71.99
   3  -4   1 1026.80   74.19
   3  -4   1 1104.09   75.69
  -3   4  -1 1096.19   72.19
  -3   4  -1  953.80   73.49
  -3   4  -1 1302.67   74.09
   3   4   1 1133.99   73.79
  -3   4  -1 1095.69   73.69
   3   4   1 1265.37   75.69
   3   4   1 1191.28   77.39
   4  -4   1   21.60    7.20
   4  -4   1   25.50   10.40
  -4  -4  -1    9.80    7.80
  -4  -4  -1   21.10   11.20
   4  -4   1   20.00    6.70
   4  -4   1   28.70   10.40
   4   4   1   21.50    7.80
  -4   4  -1   30.70    7.60
  -4   4  -1   12.40    7.70
   4   4   1   13.50    8.10
  -4   4  -1   11.30    6.80
   4   4   1   11.40    9.00
  -5  -4  -1  387.76   34.70
   5  -4   1  479.45   33.40
   5  -4   1  453.85   33.90
  -5  -4  -1  384.26   35.70
   5  -4   1  412.46   35.50
   5  -4   1  397.96   35.20
  -5   4  -1  409.26   32.70
   5   4   1  408.26   32.60
  -5   4  -1  385.46   33.50
   5   4   1  393.86   33.40
  -5   4  -1  407.76   34.10
   5   4   1  428.86   36.70
  -6  -4  -1   30.40   12.10
   6  -4   1   25.00   11.70
   6  -4   1   32.70   14.00
   6  -4   1   29.80   10.60
  -6  -4  -1    8.20    9.60
   6  -4   1   21.40    7.70
   6   4   1    6.60   11.30
   6   4   1   11.90    7.70
   6   4   1   12.50    8.50
  -6   4  -1   24.10   10.50
  -6   4  -1   17.80    9.50
  -6   4  -1   28.90    9.50
   7  -4   1   30.40   11.60
  -7  -4  -1   55.29   15.30
  -7  -4  -1   13.60   11.10
   7  -4   1   42.70   11.80
   7  -4   1   23.60   13.00
   7  -4   1    5.20   10.60
   7   4   1   22.80   13.70
  -7   4  -1   25.60   10.20
   7   4   1   31.20   11.40
   7   4   1   18.80   11.20
  -7   4  -1   31.30   11.90
  -7   4  -1   24.90   11.30
   8  -4   1   62.49   17.50
  -8  -4  -1   52.69   16.70
   8  -4   1   92.29   17.30
   8  -4   1   83.79   19.50
   8  -4   1   80.89   16.80
  -8  -4  -1   91.99   19.60
  -8   4  -1   53.39   14.70
  -8   4  -1   31.70   13.30
   8   4   1   46.80   14.40
   8   4   1   59.99   15.50
  -8   4  -1   76.89   15.70
   9  -4   1    0.00   11.40
   9  -4   1    7.90    9.80
   9  -4   1   -4.50    8.00
  -9  -4  -1    1.10   11.00
  -9  -4  -1    9.40   12.90
   9  -4   1   21.30   14.70
   9   4   1   -6.70   12.40
   9   4   1   -4.60   10.40
   9   4   1  -11.30    7.20
  -9   4  -1   -0.90    9.30
  -9   4  -1    4.80   10.20
  -9   4  -1   -6.30    9.20
 -10  -4  -1   16.00   13.70
 -10  -4  -1   16.80   13.70
  10  -4   1   18.00   15.30
  10  -4   1   22.20   13.30
  10  -4   1   20.30   14.10
  10  -4   1    3.40   11.40
 -10   4  -1    4.00   12.20
  10   4   1    2.10   12.50
 -10   4  -1    2.20   11.00
  10   4   1    6.90   10.80
  10   4   1   18.10   15.80
 -10   4  -1    9.90   10.80
  11  -4   1  202.38   30.90
  11  -4   1  283.47   37.00
  11  -4   1  205.28   37.20
 -11  -4  -1  264.47   38.50
  11  -4   1  273.57   41.10
  11   4   1  252.07   35.50
  11   4   1  140.59   31.40
 -11   4  -1  254.87   30.00
 -11   4  -1  289.87   33.70
 -11   4  -1  238.78   35.60
  10  -5  -1  168.58   29.20
  10  -5  -1  126.99   24.00
  10  -5  -1  168.18   25.20
  10  -5  -1  114.99   27.60
 -10   5   1  166.58   25.60
 -10   5   1  143.79   23.00
 -10   5   1  125.29   20.80
 -10   5   1  165.58   26.60
  10   5  -1  147.89   24.80
  10   5  -1  114.99   21.90
  10   5  -1  150.78   30.80
  -9  -5   1    1.80    9.80
   9  -5  -1  -11.70    9.60
   9  -5  -1   -6.50    7.30
   9  -5  -1   -1.80   10.30
   9  -5  -1    6.90   10.40
   9   5  -1    0.00   11.20
   9   5  -1   -7.00    8.20
  -9   5   1   -2.20   12.50
   9   5  -1   -1.10    8.70
  -9   5   1   17.90   12.30
  -9   5   1   -6.40    9.00
  -9   5   1    9.80   10.40
  -8  -5   1   52.29   15.70
   8  -5  -1   88.89   16.80
  -8  -5   1   66.79   17.70
   8  -5  -1   66.59   17.90
   8  -5  -1   85.39   21.10
   8  -5  -1   65.29   15.90
  -8   5   1   60.89   18.30
   8   5  -1   80.79   16.40
   8   5  -1   68.29   16.80
  -8   5   1   59.29   15.10
  -8   5   1   67.59   16.30
  -8   5   1   51.49   15.00
   7  -5  -1  -15.90    5.20
   7  -5  -1    7.50    8.20
   7  -5  -1    4.30    9.70
  -7  -5   1   12.40   11.00
  -7  -5   1   16.00   11.30
   7  -5  -1    9.40   10.70
   7   5  -1   -1.90    7.90
  -7   5   1   16.10    8.20
  -7   5   1    8.10    8.80
   7   5  -1   -7.70    7.50
  -7   5   1    0.30    8.30
   7   5  -1   -1.50    6.40
  -7   5   1    0.20   11.60
   6  -5  -1  570.34   41.10
   6  -5  -1  487.75   41.30
  -6  -5   1  472.85   40.60
   6  -5  -1  491.85   38.20
  -6  -5   1  467.75   41.30
   6  -5  -1  440.36   41.20
   6   5  -1  514.65   56.49
   6   5  -1  451.35   39.00
  -6   5   1  452.15   38.90
   6   5  -1  524.95   39.60
  -6   5   1  509.75   40.00
  -6   5   1  488.45   38.40
   5  -5  -1  140.99   22.10
   5  -5  -1  130.19   22.30
  -5  -5   1   96.69   19.30
  -5  -5   1  134.69   19.70
   5  -5  -1  106.69   19.00
   5  -5  -1  157.88   18.50
  -5   5   1  158.88   20.50
  -5   5   1  143.39   23.20
   5   5  -1  169.98   24.90
   5   5  -1  122.79   18.40
  -5   5   1  146.39   19.30
  -5   5   1  160.08   19.30
   4  -5  -1   13.70    7.40
   4  -5  -1    1.30    5.50
   4  -5  -1   17.90    9.80
  -4  -5   1   11.30    7.80
   4  -5  -1    4.10    4.90
  -4  -5   1   13.90    9.90
  -4   5   1   11.70   10.40
  -4   5   1   10.90    7.00
  -4   5   1   14.10    7.90
  -4   5   1    7.90    6.00
   4   5  -1   15.40    7.40
  -4   5   1   13.20    7.50
   4   5  -1    5.50    9.50
   4   5  -1   12.90    8.00
   3  -5  -1  521.55   36.10
  -3  -5   1  475.15   38.10
   3  -5  -1  455.35   37.80
   3  -5  -1  482.95   36.90
  -3  -5   1  477.85   41.50
   3  -5  -1  478.95   40.20
  -3   5   1  523.25   38.80
   3   5  -1  515.45   41.60
  -3   5   1  530.55   37.60
   3   5  -1  476.85   37.40
   3   5  -1  506.25   38.30
  -3   5   1  619.24   39.30
  -3   5   1  582.04   43.90
  -3   5   1  499.05   35.80
  -2  -5   1  178.88   20.50
   2  -5  -1  196.28   24.10
   2  -5  -1  196.68   18.80
   2  -5  -1  211.18   19.90
  -2   5   1  187.68   19.10
  -2   5   1  226.18   23.90
  -2   5   1  185.18   17.00
  -2   5   1  189.48   25.50
   2   5  -1  187.58   18.80
   2   5  -1  211.38   19.70
  -2   5   1  217.98   18.60
   2   5  -1  220.98   26.00
   1  -5  -1   29.40    8.80
   1  -5  -1   63.09   11.10
  -1  -5   1   62.79   11.30
   1  -5  -1   47.20    9.20
  -1  -5   1   41.30    9.70
  -1  -5   1   52.59   10.20
  -1   5   1   52.89   12.90
   1   5  -1   34.70    8.90
  -1   5   1   45.90   13.50
   1   5  -1   16.80    7.50
   1   5  -1   51.99   14.40
  -1   5   1   40.30    7.60
  -1   5   1   47.70    8.90
   0  -5   1  324.77   27.20
   0  -5  -1  295.17   30.30
   0  -5   1  337.77   27.00
   0  -5   1  398.76   29.20
   0  -5  -1  415.76   28.70
   0  -5  -1  373.46   28.20
   0   5  -1  319.07   32.10
   0   5   1  350.76   32.20
   0   5  -1  316.87   30.00
   0   5   1  346.37   27.20
   0   5  -1  356.46   26.90
   0   5   1  436.96   32.70
   1  -5   1   74.69   16.20
  -1  -5  -1   98.89   14.50
  -1  -5  -1   99.69   18.80
   1  -5   1  127.69   14.50
  -1  -5  -1  131.19   16.80
   1  -5   1   97.09   14.80
   1   5   1  152.48   17.10
  -1   5  -1   97.69   18.30
  -1   5  -1  105.49   15.10
  -1   5  -1   98.99   12.60
   1   5   1  123.69   18.90
  -1   5  -1  145.99   19.10
   1   5   1  144.69   20.10
  -1   5  -1   86.89   12.10
   2  -5   1 1412.16   88.39
  -2  -5  -1 1269.37   93.09
  -2  -5  -1 1308.87   89.59
   2  -5   1 1426.56   92.89
   2   5   1 1564.94   90.69
  -2   5  -1 1415.26   91.49
  -2   5  -1 1403.36   87.59
   2   5   1 1431.96   93.79
   2   5   1 1481.85   90.39
  -2   5  -1 1391.66   87.99
   3  -5   1  908.91   63.79
  -3  -5  -1 1007.10   67.89
   3  -5   1  978.60   62.19
   3  -5   1  916.61   65.59
   3  -5   1  976.50   61.59
  -3  -5  -1 1108.49   65.89
  -3   5  -1  874.41   63.99
   3   5   1  833.42   62.49
   3   5   1  959.10   64.09
  -3   5  -1 1002.30   61.79
   3   5   1  785.42   65.19
  -3   5  -1  924.61   61.99
  -3   5  -1  948.01   63.49
   4  -5   1  162.18   20.90
   4  -5   1  215.18   27.30
  -4  -5  -1  250.17   27.50
  -4  -5  -1  218.18   28.00
   4  -5   1  210.18   20.10
   4  -5   1  246.28   27.10
  -4   5  -1  199.48   19.90
   4   5   1  240.58   29.00
  -4   5  -1  235.98   21.90
  -4   5  -1  249.88   23.10
   4   5   1  214.18   20.70
   4   5   1  236.58   26.90
  -4   5  -1  238.58   23.30
   4   5   1  224.78   25.60
   5  -5   1   16.80   10.40
  -5  -5  -1   15.40   10.50
   5  -5   1   25.50   11.90
  -5  -5  -1    7.80    9.50
   5  -5   1   29.90    9.60
   5  -5   1   21.00   11.90
   5   5   1   12.60    8.20
  -5   5  -1   26.20    9.40
  -5   5  -1   27.70    8.70
   5   5   1   33.40   13.60
  -5   5  -1   18.00    9.00
  -6  -5  -1   47.50   13.90
   6  -5   1   25.90   10.10
   6  -5   1   51.99   15.00
  -6  -5  -1   51.19   15.60
   6  -5   1   71.39   17.60
   6  -5   1   42.30   10.90
   6   5   1   31.20   11.30
  -6   5  -1   40.60   13.40
  -6   5  -1   45.10   12.40
  -6   5  -1   57.29   12.50
   6   5   1   32.70   10.70
   6   5   1   37.50   14.40
  -7  -5  -1  405.16   38.30
   7  -5   1  417.56   35.40
   7  -5   1  464.65   41.30
   7  -5   1  393.16   38.70
   7  -5   1  392.36   35.90
  -7  -5  -1  361.46   41.20
   7   5   1  336.27   34.60
  -7   5  -1  385.86   36.40
  -7   5  -1  444.46   36.10
  -7   5  -1  391.96   36.70
   7   5   1  431.46   36.00
   7   5   1  397.66   45.60
  -8  -5  -1   34.10   15.10
  -8  -5  -1   23.30   15.50
   8  -5   1   49.70   16.40
   8  -5   1   69.79   16.80
   8  -5   1   41.10   12.60
   8  -5   1   34.70   14.90
   8   5   1   63.89   14.70
   8   5   1   27.80   13.10
  -8   5  -1   44.50   13.80
  -8   5  -1   41.80   14.80
   8   5   1   81.59   20.80
  -9  -5  -1  140.89   27.90
  -9  -5  -1  154.58   25.10
   9  -5   1  139.59   24.10
   9  -5   1  115.69   27.80
   9  -5   1  124.69   22.00
   9  -5   1  181.78   30.40
  -9   5  -1  153.18   25.30
  -9   5  -1  138.79   23.50
   9   5   1  129.89   24.10
  -9   5  -1  164.38   26.20
   9   5   1  205.08   33.60
   9   5   1  142.09   23.90
 -10  -5  -1   55.69   21.10
  10  -5   1  109.69   20.60
  10  -5   1  111.29   24.60
 -10  -5  -1   43.20   17.30
  10  -5   1   76.49   18.10
  10  -5   1  105.19   26.00
 -10   5  -1   73.59   19.20
 -10   5  -1   98.29   20.40
 -10   5  -1   69.69   18.70
  10   5   1   58.29   18.70
  10   5   1   91.79   25.40
  10   5   1   99.39   23.80
  10  -6  -1   88.09   21.30
  10  -6  -1   78.99   23.00
  10  -6  -1   56.79   21.40
  10  -6  -1   93.79   22.20
 -10   6   1   34.80   15.50
 -10   6   1   85.79   20.20
  10   6  -1   93.79   19.30
  10   6  -1   37.40   21.90
 -10   6   1   51.79   17.70
 -10   6   1   60.29   18.90
  10   6  -1   78.79   18.80
   9  -6  -1   41.40   14.90
  -9  -6   1   14.60   14.80
   9  -6  -1   22.00   12.30
   9  -6  -1   43.20   17.90
   9  -6  -1   16.40   16.10
  -9   6   1   32.10   14.40
   9   6  -1    9.90   15.90
  -9   6   1   77.79   18.20
  -9   6   1   53.49   15.50
   9   6  -1   54.19   16.40
   9   6  -1   63.79   16.60
  -9   6   1   44.70   18.10
   8  -6  -1    0.50   10.20
   8  -6  -1   23.50   10.20
   8  -6  -1   30.80   14.60
  -8  -6   1   17.10   11.70
   8  -6  -1   32.70   15.00
  -8   6   1    0.60    8.70
  -8   6   1   25.90   12.80
   8   6  -1   10.10    9.90
  -8   6   1   16.50   15.30
   8   6  -1   -0.10   13.20
   8   6  -1    1.90   10.20
   7  -6  -1    9.40    8.00
   7  -6  -1   -9.90    7.60
  -7  -6   1   -7.00   11.30
  -7  -6   1   17.50   12.10
   7  -6  -1    6.10    8.80
  -7   6   1    7.30    7.30
   7   6  -1   -5.90    6.60
  -7   6   1    8.60   13.00
   7   6  -1   14.00   12.50
   7   6  -1   -5.20    5.80
  -7   6   1    8.50    9.60
  -7   6   1   -4.90    6.60
   6  -6  -1  689.33   48.50
  -6  -6   1  601.34   49.30
   6  -6  -1  527.85   47.80
  -6  -6   1  622.34   51.39
   6  -6  -1  625.74   51.39
   6  -6  -1  611.84   45.60
  -6   6   1  562.84   46.60
  -6   6   1  579.64   46.30
   6   6  -1  519.25   45.50
   6   6  -1  598.64   51.49
   6   6  -1  636.14   47.70
  -6   6   1  696.03   54.49
  -6   6   1  611.94   48.10
   6   6  -1  678.83   75.29
   5  -6  -1  134.49   21.40
   5  -6  -1  184.08   26.90
  -5  -6   1  154.98   22.50
   5  -6  -1  182.88   22.40
  -5  -6   1  132.79   23.40
   5  -6  -1  146.89   19.10
   5   6  -1  155.18   20.60
  -5   6   1  142.29   21.30
  -5   6   1  146.49   25.70
  -5   6   1  157.18   21.80
   5   6  -1  170.38   23.60
  -5   6   1  171.38   20.70
   5   6  -1  156.58   21.60
  -5   6   1  169.68   22.30
  -4  -6   1    0.20    6.50
   4  -6  -1    1.60    5.00
  -4  -6   1   -7.50    8.20
   4  -6  -1    2.20    5.40
   4  -6  -1   14.00    8.60
   4  -6  -1    1.00    8.90
  -4   6   1    1.00    4.90
   4   6  -1   -1.20    6.40
  -4   6   1    0.70    6.60
  -4   6   1    8.90    7.00
   4   6  -1   -9.80    7.90
  -4   6   1   -1.70    5.50
  -4   6   1   -5.70    8.30
   4   6  -1    3.30    7.40
   3  -6  -1  303.97   28.20
   3  -6  -1  400.06   35.10
   3  -6  -1  328.97   34.50
  -3  -6   1  415.56   33.10
   3  -6  -1  369.06   30.60
   3   6  -1  412.46   31.50
   3   6  -1  431.26   32.50
  -3   6   1  318.77   29.60
  -3   6   1  395.56   36.70
  -3   6   1  445.96   33.80
  -3   6   1  430.06   30.10
  -3   6   1  336.57   30.50
   3   6  -1  436.16   37.00
   2  -6  -1   55.79   11.30
   2  -6  -1   27.70    8.90
   2  -6  -1   41.30   10.00
   2  -6  -1   59.29   14.20
  -2  -6   1   33.90   10.30
   2   6  -1   46.10   10.20
  -2   6   1   40.50   12.30
  -2   6   1   45.40    8.80
  -2   6   1   57.39   11.40
  -2   6   1   28.10   13.10
   2   6  -1   58.39   11.50
   2   6  -1   41.60   14.00
  -1  -6   1    0.70    6.40
   1  -6  -1   -0.80    6.30
  -1  -6   1   -7.80    4.70
   1  -6  -1    0.80    4.60
  -1  -6   1   -0.30    5.70
   1  -6  -1    6.60    6.60
   1   6  -1   -0.60    5.00
  -1   6   1   -0.50    7.40
  -1   6   1    1.30    4.60
  -1   6   1    7.10    9.90
  -1   6   1   -4.50    3.70
   1   6  -1   21.70   11.40
   0  -6  -1  133.09   18.10
   0  -6  -1  177.48   20.70
   0  -6   1  158.48   20.10
   0  -6   1  165.58   18.80
   0  -6   1  156.48   19.00
   0  -6  -1  190.38   18.60
   0   6  -1  185.78   17.20
   0   6   1  177.08   24.20
   0   6   1  159.08   18.50
   0   6  -1  193.08   24.30
   0   6   1  142.89   23.30
   0   6  -1  184.18   26.30
   1  -6   1   19.00    8.30
  -1  -6  -1    9.60    7.80
   1  -6   1    3.30    5.20
  -1  -6  -1    9.20    7.80
   1  -6   1    2.60    6.90
  -1  -6  -1   -1.50    9.80
  -1   6  -1    7.70    9.00
   1   6   1    0.30    9.40
   1   6   1   11.20    6.80
  -1   6  -1    3.20    4.80
  -1   6  -1    5.80    5.30
  -1   6  -1    7.10   10.60
   1   6   1    2.70    6.50
   2  -6   1 1282.67   80.29
  -2  -6  -1  963.40   78.59
  -2  -6  -1 1113.69   75.69
   2  -6   1 1174.78   76.49
   2  -6   1 1249.88   74.69
   2   6   1 1081.19   79.29
  -2   6  -1 1142.89   77.39
  -2   6  -1 1174.88   75.39
  -2   6  -1 1067.19   72.99
   2   6   1 1132.99   74.99
  -2   6  -1 1081.49   80.59
  -2   6  -1 1195.18   73.09
   2   6   1 1107.99   75.29
   3  -6   1   14.80    8.00
   3  -6   1   28.20    8.20
  -3  -6  -1   15.80   11.60
   3  -6   1   15.60    7.60
   3  -6   1   16.10   10.60
  -3  -6  -1    8.10    7.10
  -3   6  -1   30.70    8.80
  -3   6  -1   21.70    8.10
  -3   6  -1   13.00    8.80
   3   6   1   16.30    8.50
   3   6   1   26.50   12.40
   4  -6   1   17.90   12.00
  -4  -6  -1   30.40   11.30
   4  -6   1   42.60   10.60
  -4  -6  -1   59.79   16.20
   4  -6   1   62.29   11.80
   4  -6   1   28.80   10.70
   4   6   1   33.50   14.40
  -4   6  -1   33.00    9.70
   4   6   1   43.90   11.80
  -4   6  -1   44.40   11.60
  -4   6  -1   52.19   11.30
   4   6   1   53.59   13.00
  -4   6  -1   66.19   15.20
  -5  -6  -1  109.99   21.10
   5  -6   1   73.39   16.90
   5  -6   1   65.29   13.40
  -5  -6  -1   93.49   17.30
   5  -6   1   58.79   12.80
   5  -6   1   41.20   14.60
   5   6   1   57.49   16.40
  -5   6  -1   56.59   13.20
   5   6   1   42.20   10.90
   5   6   1   68.09   15.70
   5   6   1   72.49   15.10
  -5   6  -1   44.40   13.30
  -5   6  -1   71.19   13.20
  -6  -6  -1  134.99   23.30
   6  -6   1  133.29   25.10
   6  -6   1  149.99   20.20
  -6  -6  -1  102.09   22.30
   6  -6   1  107.69   21.40
   6  -6   1  134.89   20.30
   6   6   1  113.89   21.40
  -6   6  -1  102.49   18.00
  -6   6  -1  140.79   21.60
   6   6   1  139.29   19.80
  -6   6  -1   97.89   19.10
   6   6   1  120.89   24.20
   6   6   1  127.19   20.50
  -7  -6  -1   -6.80    7.90
   7  -6   1   10.00   11.70
   7  -6   1   -4.60    5.90
  -7  -6  -1   -6.60   12.00
   7  -6   1   12.30   12.80
   7  -6   1    4.80    8.10
   7   6   1    8.50    8.90
  -7   6  -1   -0.20    8.70
   7   6   1   10.40    9.50
   7   6   1   -3.40   10.60
  -7   6  -1    2.40    8.30
  -7   6  -1    9.80    8.00
   8  -6   1  110.59   24.30
  -8  -6  -1   57.39   21.40
   8  -6   1   90.99   26.10
   8  -6   1   81.49   18.30
   8  -6   1   95.59   18.60
  -8  -6  -1   77.09   19.90
   8   6   1   57.19   16.80
  -8   6  -1   75.19   18.10
   8   6   1  103.69   24.30
   8   6   1   81.79   17.00
  -8   6  -1   92.69   19.80
  -8   6  -1   95.79   18.60
   9  -6   1   -4.50   12.80
  -9  -6  -1   20.90   14.80
   9  -6   1   -2.20    9.30
  -9  -6  -1   -6.40   13.80
   9  -6   1   17.10   12.40
  -9   6  -1    2.10   12.30
   9   6   1   -8.40   12.30
  -9   6  -1    7.10    9.90
  -9   6  -1    5.90   16.90
   9   6   1    6.70   10.20
  -9   6  -1    3.80   10.30
   9   6   1   -6.00    9.80
  10  -6   1   -7.90   16.80
  10  -6   1   -5.90    9.90
  10  -6   1   17.60   16.60
 -10  -6  -1    2.60   13.60
  10  -6   1    1.90   10.70
  10   6   1   -8.00   10.10
  10   6   1   10.10   10.30
 -10   6  -1    6.30   16.70
  10   6   1   14.00   17.50
 -10   6  -1  -11.20   14.20
 -10   6  -1    2.90   11.70
 -10   6  -1   16.80   13.90
 -10  -7   1   10.50   15.60
  10  -7  -1   25.10   21.10
  10  -7  -1   -2.00   11.30
  10  -7  -1   17.50   11.50
 -10   7   1   -6.20   12.00
 -10   7   1   -0.30   12.90
 -10   7   1    6.00   13.50
  10   7  -1    4.40   12.40
  10   7  -1   13.10   20.00
  10   7  -1    8.90   13.00
   9  -7  -1   30.00   18.60
  -9  -7   1   30.60   17.80
   9  -7  -1   59.09   22.20
   9  -7  -1   19.60   12.50
   9  -7  -1   67.29   17.70
  -9   7   1   55.29   15.80
   9   7  -1   17.50   12.90
   9   7  -1   30.70   19.20
  -9   7   1   33.60   14.90
  -9   7   1   37.90   15.90
   9   7  -1   26.40   13.50
  -9   7   1   41.00   20.50
   8  -7  -1   85.19   19.00
  -8  -7   1   59.99   18.50
   8  -7  -1  116.69   26.90
   8  -7  -1   73.69   16.50
   8  -7  -1   99.79   22.70
  -8   7   1   65.49   18.10
   8   7  -1   41.50   18.30
  -8   7   1   60.09   15.60
   8   7  -1   59.59   16.40
  -8   7   1   68.39   21.00
   8   7  -1   58.59   21.50
  -8   7   1   80.49   18.00
   8   7  -1   54.29   15.20
  -7  -7   1   66.39   17.50
   7  -7  -1   68.59   14.80
   7  -7  -1   74.89   17.00
   7  -7  -1   36.00   18.60
   7  -7  -1   46.30   18.30
   7   7  -1   45.20   14.80
  -7   7   1   48.40   19.70
   7   7  -1   46.30   18.60
   7   7  -1   46.20   16.70
   7   7  -1   68.69   15.40
  -7   7   1   76.69   16.80
  -7   7   1   86.99   17.10
  -7   7   1   31.60   13.70
   6  -7  -1  285.37   39.60
   6  -7  -1  224.38   30.80
  -6  -7   1  216.88   31.00
   6  -7  -1  299.37   33.40
   6   7  -1  266.47   30.40
   6   7  -1  259.47   33.60
  -6   7   1  279.07   33.00
  -6   7   1  241.78   29.90
  -6   7   1  297.77   31.30
   6   7  -1  271.47   37.20
   6   7  -1  255.27   30.70
   5  -7  -1   44.70   14.10
  -5  -7   1   28.40   12.80
   5  -7  -1   55.29   16.50
   5  -7  -1   30.10    9.80
   5  -7  -1   51.29   12.60
  -5   7   1    8.80    9.20
   5   7  -1   20.60   10.20
  -5   7   1    5.70   14.20
   5   7  -1   12.10   10.90
   5   7  -1   17.00   13.10
  -5   7   1   28.90   11.20
  -5   7   1   13.50   10.70
  -5   7   1   27.40    9.70
   4  -7  -1   26.60   13.40
   4  -7  -1   43.20   11.00
   4  -7  -1   14.90   10.10
  -4  -7   1   26.40   11.60
   4   7  -1   14.60    9.10
   4   7  -1   25.00   13.90
  -4   7   1   38.10   10.70
  -4   7   1   25.10   12.20
  -4   7   1   13.80   14.10
  -4   7   1   39.30   10.30
   4   7  -1   36.30   12.00
  -4   7   1   34.40   13.90
  -3  -7   1  483.45   39.40
   3  -7  -1  475.05   37.70
   3  -7  -1  476.75   39.70
   3   7  -1  472.55   43.20
  -3   7   1  497.65   37.40
  -3   7   1  468.35   38.10
  -3   7   1  519.15   36.30
  -3   7   1  491.75   40.10
   3   7  -1  442.56   42.50
  -3   7   1  412.86   42.50
   3   7  -1  440.66   37.50
   2  -7  -1  624.94   49.60
   2  -7  -1  733.93   50.69
  -2  -7   1  678.93   50.09
  -2  -7   1  672.43   49.10
   2  -7  -1  725.73   49.60
  -2  -7   1  568.84   53.29
   2   7  -1  659.63   54.59
  -2   7   1  691.03   55.09
  -2   7   1  686.73   46.80
   2   7  -1  719.23   50.19
  -2   7   1  742.13   48.80
   2   7  -1  589.44   47.90
  -2   7   1  678.53   52.29
   1  -7  -1 1048.90   75.99
   1  -7  -1 1376.56   79.49
  -1  -7   1 1113.79   77.79
  -1  -7   1 1209.98   77.59
   1  -7  -1 1179.38   78.09
  -1  -7   1 1161.78   77.29
  -1   7   1 1065.69   79.79
  -1   7   1 1064.79   81.99
   1   7  -1 1112.09   81.19
   1   7  -1 1024.10   74.99
  -1   7   1 1271.07   76.69
  -1   7   1 1306.87   75.29
   1   7  -1 1126.39   82.39
   0  -7   1    7.50    8.20
   0  -7  -1   11.10    8.70
   0  -7  -1   17.10    7.70
   0  -7  -1   10.50    6.80
   0  -7   1   17.00    8.70
   0  -7   1   19.30    7.80
   0   7  -1    3.80    9.10
   0   7   1   10.00   10.10
   0   7  -1   41.80   13.90
   0   7  -1    3.00    5.30
   0   7   1   15.60    7.60
   0   7   1   15.90   11.50
   1  -7   1    3.60    5.20
   1  -7   1    9.90    6.60
  -1  -7  -1    8.60    8.20
   1  -7   1   14.00    7.40
  -1  -7  -1   -0.10    4.50
  -1  -7  -1   11.20    8.50
   1   7   1    7.40    7.40
  -1   7  -1   -1.50    4.30
   1   7   1   13.50   12.00
  -1   7  -1    3.80    5.70
   1   7   1    2.90    5.80
  -1   7  -1   -3.30    8.00
  -1   7  -1   16.30   11.80
   2  -7   1  356.56   35.90
   2  -7   1  364.06   33.00
  -2  -7  -1  353.46   31.90
  -2  -7  -1  408.56   33.70
   2  -7   1  356.26   30.40
  -2  -7  -1  343.37   40.80
  -2   7  -1  391.26   44.20
   2   7   1  358.76   31.90
   2   7   1  435.46   33.00
  -2   7  -1  359.06   29.20
  -2   7  -1  371.56   31.40
  -2   7  -1  357.46   29.80
   2   7   1  347.47   40.30
  -2   7  -1  384.36   34.60
  -3  -7  -1  242.08   28.40
   3  -7   1  175.68   28.40
   3  -7   1  212.28   27.00
   3  -7   1  224.08   22.50
  -3  -7  -1  214.78   31.30
   3   7   1  278.77   29.20
  -3   7  -1  252.67   22.20
  -3   7  -1  246.48   27.80
  -3   7  -1  212.18   21.70
  -3   7  -1  211.38   31.60
   3   7   1  252.57   24.70
  -3   7  -1  239.58   28.90
  -4  -7  -1   -3.50    6.20
   4  -7   1   21.40    8.70
   4  -7   1   -3.10    7.90
   4  -7   1   -2.40    5.70
   4  -7   1    2.60   10.00
  -4  -7  -1    6.90   13.20
  -4   7  -1    9.30   16.30
  -4   7  -1    1.80    8.10
   4   7   1   21.10   10.30
  -4   7  -1   15.80    7.50
  -4   7  -1   15.30    8.20
  -4   7  -1   14.80    9.00
   4   7   1   -0.50    7.90
   4   7   1   13.50   12.60
  -5  -7  -1  539.45   48.90
   5  -7   1  609.44   45.90
  -5  -7  -1  611.34   53.99
   5  -7   1  618.04   47.10
   5  -7   1  668.33   53.79
   5  -7   1  659.63   51.39
  -5   7  -1  514.45   52.69
  -5   7  -1  640.34   48.30
   5   7   1  582.94   67.09
   5   7   1  629.34   53.69
  -5   7  -1  650.43   49.20
  -5   7  -1  560.54   46.90
   5   7   1  656.63   49.20
  -5   7  -1  591.74   49.00
   5   7   1  610.24   46.60
   6  -7   1   23.40    9.20
   6  -7   1   10.30   11.30
   6  -7   1   20.10   10.20
  -6  -7  -1    1.10   13.00
   6  -7   1   28.80   14.80
  -6  -7  -1   13.90   11.10
  -6   7  -1   16.00   10.30
   6   7   1    5.90    9.80
  -6   7  -1    2.70    7.40
   6   7   1    5.30    8.30
  -6   7  -1   -3.70   12.30
  -6   7  -1   14.60    9.30
   7  -7   1   42.60   12.50
   7  -7   1   16.20   13.40
   7  -7   1   19.30   13.60
  -7  -7  -1   23.00   14.80
  -7  -7  -1   38.60   18.60
   7  -7   1    9.50   10.80
   7   7   1   20.50   10.90
  -7   7  -1   17.50   11.40
   7   7   1   11.90   11.30
   7   7   1   42.80   16.20
   7   7   1    8.00   13.70
  -7   7  -1   21.40   13.30
  -7   7  -1   15.80   17.40
   8  -7   1  105.09   24.70
   8  -7   1   96.29   19.40
   8  -7   1  149.19   24.80
  -8  -7  -1   97.59   23.30
   8  -7   1  110.49   24.50
  -8  -7  -1   78.99   22.60
  -8   7  -1  120.49   26.70
  -8   7  -1  124.39   28.10
   8   7   1  118.69   21.70
   8   7   1  115.49   24.20
  -8   7  -1  120.89   21.80
   8   7   1  150.38   29.70
   8   7   1   79.59   19.90
  -8   7  -1  147.49   24.30
   9  -7   1   22.70   14.30
   9  -7   1   57.19   15.30
   9  -7   1   22.30   17.60
  -9  -7  -1   12.70   16.80
   9  -7   1   26.20   18.90
  -9   7  -1    8.10   18.60
   9   7   1   28.00   15.80
   9   7   1   21.10   16.10
  -9   7  -1   24.30   13.90
   9   7   1   45.50   14.30
  -9   7  -1    8.30   15.20
   9   7   1   20.50   18.20
  10  -7   1    2.70   13.00
 -10  -7  -1   -0.80   17.30
  10  -7   1   -8.50   19.60
  10  -7   1    5.80   17.30
  10  -7   1    4.60   11.90
  10   7   1   -1.90   11.30
 -10   7  -1    0.80   13.60
  10   7   1   -2.00   12.20
 -10   7  -1   10.30   20.10
 -10   7  -1   -9.10   14.20
  -9  -8   1    5.10   16.80
   9  -8  -1   -6.60   15.10
   9  -8  -1   -1.10   14.80
   9  -8  -1   12.80    9.80
   9   8  -1    4.70   14.30
  -9   8   1    3.50   16.70
  -9   8   1   11.10   15.20
  -9   8   1    7.40   10.50
   9   8  -1   -6.60   15.50
   9   8  -1   -1.90   11.40
   9   8  -1   -2.50   11.50
  -9   8   1    1.40   10.80
   8  -8  -1   14.00   15.10
   8  -8  -1   12.80   16.50
   8  -8  -1   41.30   13.80
   8  -8  -1   15.80   12.10
  -8  -8   1   37.30   17.20
  -8   8   1   29.80   14.20
   8   8  -1   24.60   14.20
   8   8  -1   11.70   14.30
   8   8  -1   22.10   13.20
  -8   8   1   20.00   13.30
  -8   8   1    6.10   12.40
   8   8  -1   44.80   20.40
  -8   8   1   43.00   20.90
  -7  -8   1  137.99   25.70
   7  -8  -1  136.79   29.10
   7  -8  -1  117.29   21.90
   7  -8  -1  138.19   25.30
   7  -8  -1  157.78   23.00
   7   8  -1  164.78   24.20
  -7   8   1  174.78   31.60
   7   8  -1  148.59   24.10
  -7   8   1  123.19   27.00
   7   8  -1  139.99   29.70
   7   8  -1  156.28   26.90
   6  -8  -1   -3.30   11.80
   6  -8  -1   30.00   12.20
  -6  -8   1    9.40   13.40
   6  -8  -1   21.60   14.60
   6  -8  -1   35.60   11.30
   6   8  -1   22.90   15.60
   6   8  -1   33.40   11.40
   6   8  -1   34.50   13.60
  -6   8   1   29.30   12.90
  -6   8   1    8.10   15.70
  -6   8   1   31.80   13.50
  -6   8   1   19.50   10.50
   6   8  -1   32.30   14.60
  -5  -8   1    4.30   10.30
   5  -8  -1   -0.70    7.90
   5  -8  -1   -6.30    8.40
   5  -8  -1   10.90   11.60
   5  -8  -1    2.30    6.30
   5   8  -1    1.90    8.70
   5   8  -1    5.80    8.40
   5   8  -1   17.00   16.30
  -5   8   1    2.70    8.50
  -5   8   1   -4.90    6.70
  -5   8   1    3.90    9.80
  -5   8   1    7.50    7.20
  -5   8   1    8.10   14.80
   4  -8  -1  246.88   28.30
   4  -8  -1  283.57   37.40
   4  -8  -1  176.18   26.90
  -4  -8   1  155.48   27.10
  -4   8   1  211.48   34.00
  -4   8   1  234.48   28.30
   4   8  -1  226.48   28.20
   4   8  -1  244.98   34.90
  -4   8   1  226.68   25.50
  -4   8   1  266.57   32.00
   4   8  -1  224.98   28.70
   3  -8  -1  590.44   49.90
   3  -8  -1  531.25   43.80
  -3  -8   1  556.24   44.10
   3  -8  -1  539.15   42.90
   3  -8  -1  613.54   46.20
  -3   8   1  537.95   42.00
   3   8  -1  542.55   49.40
  -3   8   1  532.45   45.10
   3   8  -1  463.05   41.20
   3   8  -1  538.65   43.30
  -3   8   1  505.25   39.70
  -3   8   1  494.55   48.10
  -2  -8   1   49.90   11.60
  -2  -8   1   37.10   12.20
   2  -8  -1   26.10   10.40
   2  -8  -1   40.80   11.50
   2  -8  -1   40.30   11.00
  -2  -8   1   30.10   11.80
   2   8  -1   32.20   10.30
  -2   8   1   47.80   17.40
   2   8  -1   14.70   13.30
  -2   8   1   57.89   13.00
  -2   8   1   53.19   15.10
  -2   8   1   61.09   11.90
  -1  -8   1  198.28   24.50
  -1  -8   1  172.08   24.10
  -1  -8   1  172.58   23.00
   1  -8  -1  191.28   24.20
   1  -8  -1  147.99   23.20
   1  -8  -1  164.18   22.50
   1   8  -1  222.78   31.50
  -1   8   1  166.88   26.00
  -1   8   1  174.38   21.90
   1   8  -1  184.38   28.60
   1   8  -1  198.68   23.00
  -1   8   1  169.78   19.90
  -1   8   1  178.58   28.60
   0  -8  -1  722.43   50.39
   0  -8   1  585.54   48.00
   0  -8  -1  644.34   48.10
   0  -8   1  593.44   47.00
   0  -8  -1  587.44   46.90
   0  -8   1  614.44   46.70
   0   8  -1  659.53   46.00
   0   8   1  507.65   51.19
   0   8  -1  739.43   53.49
   0   8   1  600.54   45.80
   0   8  -1  582.24   53.29
   0   8   1  628.34   52.09
   1  -8   1    1.30    7.40
   1  -8   1   -1.50    6.20
  -1  -8  -1    2.50    7.70
   1  -8   1    5.60    8.70
  -1  -8  -1   11.70    9.50
  -1  -8  -1   11.50    7.00
   1   8   1   14.60   12.10
  -1   8  -1   -1.90    4.60
   1   8   1    3.40    7.00
   1   8   1   21.90   13.00
  -1   8  -1   12.80   12.50
  -1   8  -1    1.70    7.20
  -1   8  -1    4.50    6.10
   2  -8   1  593.64   44.40
  -2  -8  -1  562.34   43.60
  -2  -8  -1  564.34   43.50
   2  -8   1  453.95   41.00
   2  -8   1  553.84   41.80
   2   8   1  472.55   40.60
  -2   8  -1  522.45   38.80
   2   8   1  480.05   45.40
  -2   8  -1  483.15   43.80
  -2   8  -1  532.95   49.30
  -2   8  -1  500.75   39.30
   2   8   1  439.66   39.60
   3  -8   1  200.68   30.60
  -3  -8  -1  175.18   25.80
   3  -8   1  156.58   22.40
   3  -8   1  157.28   25.10
   3   8   1  179.28   30.20
  -3   8  -1  145.79   20.90
  -3   8  -1  157.38   28.80
  -3   8  -1  202.18   28.20
  -3   8  -1  182.28   21.80
  -3   8  -1  219.38   25.80
   3   8   1  241.18   27.60
   3   8   1  192.48   24.90
   4  -8   1    7.80    8.40
  -4  -8  -1    1.60   10.90
   4  -8   1   -6.10    5.70
   4  -8   1   -0.10   11.80
  -4  -8  -1   11.90   15.90
  -4   8  -1   -5.80    8.20
  -4   8  -1    4.30    8.80
  -4   8  -1   -5.10   11.50
   4   8   1    9.50    7.70
  -4   8  -1   -1.80    6.00
  -4   8  -1    4.90    6.60
   4   8   1   -9.50   10.00
   5  -8   1    5.80   10.40
   5  -8   1    7.10    7.90
  -5  -8  -1   -9.00   10.80
   5  -8   1   17.60   13.30
  -5  -8  -1    7.30   11.20
  -5   8  -1   12.30    8.10
  -5   8  -1   -8.50   14.00
   5   8   1    9.90   10.40
   5   8   1    1.70    8.80
  -5   8  -1  -14.30    5.60
  -5   8  -1    2.50    8.00
   5   8   1   -8.70    9.90
   6  -8   1    4.00    8.10
  -6  -8  -1    8.60   14.70
   6  -8   1   19.80   11.80
   6  -8   1   21.80   15.10
  -6  -8  -1   37.70   18.50
   6  -8   1    9.00    8.60
   6   8   1   19.40   11.80
  -6   8  -1    9.70   12.40
   6   8   1    3.90    9.00
   6   8   1   14.20   11.50
  -6   8  -1   51.39   22.00
  -6   8  -1   13.40    9.20
   6   8   1   -1.10   12.80
  -6   8  -1    7.60   10.70
   7  -8   1   54.49   15.80
   7  -8   1   99.69   18.50
  -7  -8  -1   60.29   19.60
   7  -8   1   48.30   20.00
   7  -8   1   56.39   20.60
  -7   8  -1  129.29   22.80
   7   8   1   95.69   20.00
  -7   8  -1   90.39   30.60
   7   8   1   92.69   22.30
   7   8   1   66.29   16.80
  -7   8  -1   66.59   16.50
  -7   8  -1   87.39   21.10
   7   8   1   76.89   23.10
   8  -8   1    1.30   13.90
  -8  -8  -1   17.90   15.40
   8  -8   1   23.80   11.00
   8  -8   1   13.30   12.50
   8  -8   1   26.80   18.20
  -8   8  -1   20.20   15.20
  -8   8  -1   27.60   11.60
   8   8   1   -0.50   14.30
   8   8   1   12.70   12.50
  -8   8  -1   16.20   13.60
  -8   8  -1   19.70   20.30
   8   8   1    9.80   14.10
   8   8   1    5.00   11.70
   9  -8   1   32.00   19.40
  -9  -8  -1   55.29   23.40
   9   8   1   53.09   22.20
   9   8   1   57.69   22.40
   9   8   1   32.90   19.80
  -9   8  -1   15.80   14.00
   9   8   1   23.00   14.70
  -9   8  -1   33.00   16.50
  -9   8  -1   19.80   18.80
  -9   8  -1   50.09   25.30
   9  -9  -1   26.90   22.50
  -9  -9   1    0.80   13.90
   9  -9  -1    6.80   17.50
   9  -9  -1   13.40   13.40
   9  -9  -1   12.70   12.90
   9   9  -1   18.20   16.50
  -9   9   1    8.40   13.20
   9   9  -1   -0.20   11.10
  -9   9   1   -0.60   11.80
   9   9  -1   27.10   19.80
  -9   9   1   12.50   20.30
  -9   9   1   -2.50   15.90
   8  -9  -1   -0.20   13.80
   8  -9  -1   -1.20   10.90
   8  -9  -1    7.40   18.50
   8  -9  -1    7.70   11.50
  -8  -9   1   -5.10   12.90
  -8   9   1   16.90   13.40
  -8   9   1  -21.30   15.00
  -8   9   1    7.20   14.30
   8   9  -1   -2.70    9.90
   8   9  -1   17.80   15.70
   8   9  -1   -2.50   16.20
  -8   9   1    9.90   12.90
   7  -9  -1   11.80   16.60
  -7  -9   1  -11.50   11.70
   7  -9  -1    5.30   12.70
   7  -9  -1   14.00   10.80
   7  -9  -1   10.90   11.20
  -7   9   1    5.10   10.10
   7   9  -1    0.40   11.70
  -7   9   1    3.40   17.50
   7   9  -1   24.20   13.70
  -7   9   1   -2.50   12.60
  -7   9   1   14.60   12.20
   7   9  -1   -4.20   14.80
   7   9  -1   -8.70    7.80
  -6  -9   1   28.80   17.60
   6  -9  -1   31.30   12.80
   6  -9  -1   18.90   15.80
   6  -9  -1   26.30   10.60
   6  -9  -1   30.40   18.10
   6   9  -1   35.20   13.10
  -6   9   1   24.00   12.90
  -6   9   1   15.20   11.60
   6   9  -1   26.10   12.50
  -6   9   1   15.10   18.20
   6   9  -1   16.00   15.20
   6   9  -1   18.50   11.90
  -5  -9   1   -1.80    9.60
   5  -9  -1   -4.20    9.80
   5  -9  -1   -3.00   12.90
   5  -9  -1   -6.80    7.10
   5   9  -1  -15.00    7.10
  -5   9   1   -1.00    6.60
  -5   9   1  -14.60    9.60
  -5   9   1   11.50    9.90
   5   9  -1    1.50   13.90
  -5   9   1   -6.60   13.00
   5   9  -1   -7.70    8.10
  -5   9   1   13.00    8.20
   4  -9  -1   40.20   13.10
   4  -9  -1   38.50   17.90
  -4  -9   1   53.99   15.10
   4  -9  -1   40.40   14.10
   4  -9  -1   74.59   18.10
   4   9  -1   66.39   15.80
  -4   9   1   33.40   14.20
  -4   9   1   64.09   13.30
  -4   9   1   26.70   11.90
   4   9  -1   78.89   22.50
   4   9  -1   26.10   11.80
  -4   9   1   63.79   22.00
   3  -9  -1  116.19   21.20
   3  -9  -1  154.68   24.50
   3  -9  -1  129.09   21.20
  -3  -9   1  119.99   22.40
  -3   9   1  124.79   20.60
  -3   9   1  135.59   19.10
  -3   9   1  160.98   30.00
   3   9  -1  156.78   26.70
   3   9  -1  147.49   23.10
  -3   9   1  138.09   28.10
   2  -9  -1  233.78   32.10
  -2  -9   1  349.07   33.50
  -2  -9   1  294.17   29.50
  -2  -9   1  298.17   34.50
   2  -9  -1  347.47   32.90
   2  -9  -1  301.27   30.30
   2   9  -1  320.67   29.90
  -2   9   1  334.37   29.80
  -2   9   1  306.67   27.60
  -2   9   1  340.47   42.90
   2   9  -1  395.56   46.40
  -1  -9   1  254.67   30.80
   1  -9  -1  204.58   29.40
  -1  -9   1  267.57   30.80
  -1  -9   1  245.88   31.20
   1  -9  -1  247.88   30.50
   1  -9  -1  256.07   29.60
  -1   9   1  328.27   41.80
  -1   9   1  276.07   25.90
   1   9  -1  257.47   37.40
   1   9  -1  252.07   25.80
  -1   9   1  248.08   23.80
  -1   9   1  266.67   40.50
   0  -9  -1  454.85   38.70
   0  -9   1  471.95   39.20
   0  -9  -1  435.66   38.50
   0  -9   1  442.36   38.90
   0  -9  -1  423.16   37.90
   0  -9   1  419.86   37.20
   0   9  -1  380.66   34.20
   0   9  -1  443.66   52.39
   0   9   1  386.76   47.70
   0   9   1  480.95   37.50
   0   9  -1  432.66   35.70
   1  -9   1  520.85   42.20
  -1  -9  -1  473.45   40.70
   1  -9   1  404.06   37.80
   1  -9   1  392.86   38.50
  -1  -9  -1  517.95   41.80
  -1  -9  -1  522.05   40.90
   1   9   1  384.06   48.10
   1   9   1  549.05   60.69
   1   9   1  477.55   39.20
  -1   9  -1  440.16   37.10
  -1   9  -1  497.75   54.79
  -1   9  -1  481.55   37.00
   2  -9   1   77.89   18.20
  -2  -9  -1  107.89   20.00
  -2  -9  -1   89.39   17.80
  -2  -9  -1  106.19   20.50
   2  -9   1  121.39   20.80
   2  -9   1   85.79   16.70
   2   9   1  103.69   18.50
   2   9   1   96.29   23.70
  -2   9  -1  106.29   21.70
  -2   9  -1   62.09   21.50
  -2   9  -1  136.09   19.30
  -2   9  -1   83.09   15.30
   3  -9   1   92.39   20.90
   3  -9   1  123.39   22.20
   3  -9   1   88.79   17.70
  -3  -9  -1  130.29   23.80
  -3   9  -1  116.59   18.10
  -3   9  -1  135.19   28.50
   3   9   1  132.69   27.70
  -3   9  -1  131.79   23.60
   3   9   1  139.59   22.10
   3   9   1  126.09   21.20
  -4  -9  -1   66.29   18.40
   4  -9   1    9.80    9.60
   4  -9   1   56.49   18.70
   4   9   1    7.80   14.00
  -4   9  -1   12.80    8.90
  -4   9  -1   18.60   11.90
   4   9   1    4.40    9.30
  -4   9  -1   10.20   10.00
  -4   9  -1    8.20   17.80
   4   9   1   25.10   11.90
  -4   9  -1   14.50    9.70
  -5  -9  -1   30.00   15.50
   5  -9   1    3.90   11.80
   5  -9   1    3.20   12.10
   5  -9   1   26.80   11.40
   5   9   1   16.50   11.70
  -5   9  -1   12.30   17.10
  -5   9  -1   55.79   16.50
   5   9   1   32.60   14.20
  -5   9  -1   12.90   10.90
  -5   9  -1   14.70   10.60
  -5   9  -1   24.70   10.70
   5   9   1   39.90   18.50
   6  -9   1   14.90   14.40
   6  -9   1   44.60   13.80
   6  -9   1   22.20   11.30
  -6  -9  -1    0.30   12.80
   6  -9   1   39.00   18.70
   6   9   1   48.70   13.50
  -6   9  -1    3.00   10.50
   6   9   1   27.70   14.20
  -6   9  -1   -3.90   16.20
  -6   9  -1   29.00   13.80
   6   9   1    2.20   14.20
   6   9   1   30.50   14.70
  -7  -9  -1   12.10   16.10
   7  -9   1    7.00   12.20
   7  -9   1   24.10   16.60
   7  -9   1   19.60   12.30
   7  -9   1   16.30   12.80
  -7   9  -1   24.20   14.50
   7   9   1    6.50   12.20
   7   9   1   30.00   15.00
  -7   9  -1    9.20   15.30
  -7   9  -1   37.60   21.80
   7   9   1   14.80   11.10
  -7   9  -1    7.10    9.50
   7   9   1    6.20   16.20
   8  -9   1   11.30   12.80
   8  -9   1   16.20    9.40
   8  -9   1   22.90   18.50
   8  -9   1   22.10   16.70
  -8  -9  -1   12.40   16.40
   8   9   1    9.80   16.20
  -8   9  -1    1.80   19.60
   8   9   1   12.80   14.10
   8   9   1    4.80   17.60
  -8   9  -1    0.70   11.70
   8   9   1   30.90   14.00
  -8   9  -1    7.60   10.80
   8 -10  -1   46.00   26.80
   8 -10  -1   29.60   15.10
   8 -10  -1    8.40   17.20
   8  10  -1   21.50   18.10
  -8  10   1   63.59   18.00
   8  10  -1   16.30   14.20
   8  10  -1   10.30   16.70
  -8  10   1   34.00   17.40
   8  10  -1    3.70   22.90
  -8  10   1   20.60   22.30
   7 -10  -1   17.50   13.20
   7 -10  -1   13.20   18.20
  -7 -10   1   12.70   15.80
   7 -10  -1  -26.00   10.50
  -7  10   1    9.40   12.40
   7  10  -1    6.40   14.30
   7  10  -1   -3.90   17.60
  -7  10   1   -1.30    9.80
   7  10  -1    2.80   10.80
   7  10  -1   -0.60   11.50
  -7  10   1   -5.50   18.10
  -6 -10   1   25.00   16.30
   6 -10  -1   20.20   16.40
   6 -10  -1   -3.30   15.50
   6 -10  -1    5.30   12.40
   6 -10  -1   -5.90    8.70
  -6  10   1   32.30   12.50
   6  10  -1   -0.40   10.60
   6  10  -1    8.10   16.50
  -6  10   1   21.20   20.20
  -6  10   1   17.70   17.80
  -6  10   1   -2.60    9.90
   6  10  -1    3.90   10.40
   6  10  -1   10.50   12.60
   5 -10  -1  101.49   23.40
   5 -10  -1   43.70   14.50
   5 -10  -1   52.39   17.70
  -5 -10   1   50.59   18.10
   5 -10  -1   28.60   18.00
   5  10  -1   25.90   19.80
   5  10  -1   41.60   14.90
  -5  10   1   71.39   17.30
  -5  10   1   43.50   21.30
  -5  10   1   79.99   19.30
   5  10  -1   63.69   17.30
   4 -10  -1  127.29   23.00
   4 -10  -1  126.09   24.20
   4 -10  -1  152.28   24.30
  -4 -10   1  122.49   22.10
  -4 -10   1  120.99   24.50
  -4  10   1   99.39   18.70
   4  10  -1  125.99   28.40
  -4  10   1  132.99   25.60
  -4  10   1  137.59   22.50
   4  10  -1  147.99   24.20
   4  10  -1  104.49   21.70
  -4  10   1  122.09   28.80
  -3 -10   1    5.50    9.30
   3 -10  -1    6.60   11.60
   3 -10  -1   19.70   13.50
  -3 -10   1   16.70   12.10
   3 -10  -1   15.60   10.00
  -3  10   1   27.80   18.70
  -3  10   1   10.90    9.80
  -3  10   1   15.20    8.80
  -3  10   1    7.30   12.20
   3  10  -1   14.60   15.70
   3  10  -1   33.50   12.20
  -2 -10   1  740.73   57.89
   2 -10  -1  738.43   57.49
  -2 -10   1  644.24   54.79
   2 -10  -1  597.94   54.79
  -2 -10   1  598.74   55.39
   2 -10  -1  725.63   55.79
   2  10  -1  739.43   54.79
  -2  10   1  700.03   51.49
   2  10  -1  880.51   65.39
  -2  10   1  638.54   61.69
   2  10  -1  719.43   63.79
  -2  10   1  756.62   54.29
  -2  10   1  669.53   58.49
   1 -10  -1   26.70   13.20
  -1 -10   1   42.00   14.30
  -1 -10   1   72.09   16.80
   1 -10  -1   43.40   16.80
   1 -10  -1   66.59   17.80
  -1 -10   1   51.39   17.20
  -1  10   1   32.50   17.00
  -1  10   1   60.69   18.00
  -1  10   1   30.30    9.90
   1  10  -1   75.39   16.20
   1  10  -1   44.30   19.80
  -1  10   1   51.09   13.40
   0 -10  -1 1034.30   74.99
   0 -10   1  861.01   72.09
   0 -10  -1 1093.69   75.69
   0 -10  -1 1157.68   75.79
   0 -10   1 1031.60   73.19
   0 -10   1 1033.70   74.39
   0  10  -1  941.21   68.99
   0  10   1  929.11   76.89
   0  10  -1 1069.59   82.89
   0  10   1 1068.69   74.29
   0  10   1  973.40   70.79
   0  10   1  918.01   79.19
   0  10  -1 1001.70   71.19
   1 -10   1  834.42   62.59
  -1 -10  -1  988.20   66.19
   1 -10   1  861.81   98.89
   1 -10   1  851.91   65.19
  -1 -10  -1  904.11   66.19
  -1  10  -1  784.82   60.19
   1  10   1  783.62   61.39
   1  10   1  775.92   69.99
  -1  10  -1  826.82   59.79
  -1  10  -1  807.22   66.89
  -1  10  -1  868.71   72.79
   2 -10   1  227.88   33.90
   2 -10   1  230.68   31.80
  -2 -10  -1  191.38   29.70
   2 -10   1  188.68   28.90
  -2 -10  -1  191.58   29.20
  -2  10  -1  279.07   36.10
  -2  10  -1  250.87   39.20
  -2  10  -1  280.07   25.40
   2  10   1  231.78   36.80
  -2  10  -1  207.58   26.80
   2  10   1  228.78   29.40
  -3 -10  -1  465.55   39.80
   3 -10   1  455.75   39.10
   3 -10   1  397.86   46.50
   3 -10   1  451.45   40.40
  -3 -10  -1  418.76   46.60
   3  10   1  529.15   57.49
  -3  10  -1  420.46   53.49
   3  10   1  390.36   44.00
   3  10   1  490.35   40.30
  -3  10  -1  315.07   34.80
  -3  10  -1  421.26   36.20
  -3  10  -1  419.26   47.20
   4 -10   1   -0.50   11.00
  -4 -10  -1   -3.90   10.70
   4 -10   1   23.80   15.10
   4 -10   1    5.70    9.50
   4 -10   1  -11.50   11.40
  -4  10  -1    7.30   17.10
  -4  10  -1   12.10   13.00
  -4  10  -1   -2.10    6.60
   4  10   1   -9.70    8.30
   4  10   1   -7.00    8.30
   4  10   1   -8.70   12.50
  -4  10  -1    0.70    8.00
  -5 -10  -1  -12.10    9.90
   5 -10   1   16.80   16.60
   5 -10   1   -8.90    7.60
   5 -10   1   12.00   14.90
   5  10   1   10.80   11.40
  -5  10  -1    9.00    9.50
  -5  10  -1    5.70   10.20
  -5  10  -1    7.00   11.20
  -5  10  -1  -19.50   15.90
   5  10   1   15.20   13.20
   5  10   1   12.60   16.20
   6 -10   1   86.89   26.50
   6 -10   1   93.19   22.00
   6 -10   1   81.59   19.30
  -6 -10  -1   36.30   18.00
   6  10   1   63.69   16.80
  -6  10  -1   83.49   19.50
  -6  10  -1   51.29   14.80
   6  10   1   76.49   19.00
   6  10   1   30.20   16.10
   6  10   1   71.79   25.60
  -6  10  -1   95.59   29.50
   7 -10   1  234.88   40.10
  -7 -10  -1  262.77   40.20
   7 -10   1  288.87   41.20
   7 -10   1  252.27   34.50
   7  10   1  238.78   35.20
  -7  10  -1  195.38   32.80
  -7  10  -1  248.38   42.80
   7  10   1  237.68   40.50
   7  10   1  229.18   31.30
   7  10   1  241.18   35.40
  -7  10  -1  270.07   36.10
  -8 -10  -1    0.80   16.80
   8 -10   1   15.70   19.00
   8 -10   1   11.70   11.80
   8 -10   1   -6.00   10.50
   8 -10   1    4.50   19.80
  -8  10  -1   -3.20   21.70
  -8  10  -1   17.30   15.40
   8  10   1   -7.00   17.60
   8  10   1   13.00   18.80
  -8  10  -1    1.90   17.00
   8  10   1   22.10   14.80
   8  10   1  -14.10   13.80
  -8  10  -1    2.40   13.50
   7 -11  -1   36.40   25.40
   7 -11  -1   20.30   19.50
   7 -11  -1   28.40   16.60
  -7 -11   1   18.10   17.90
   7 -11  -1   41.50   15.70
   7  11  -1   10.40   20.20
  -7  11   1   59.49   21.50
  -7  11   1   25.40   24.70
   7  11  -1   31.20   16.60
   7  11  -1   38.20   17.00
  -7  11   1   17.30   12.70
   7  11  -1   68.59   17.30
  -6 -11   1    3.40   13.80
   6 -11  -1    2.70   12.70
   6 -11  -1  -13.20   15.50
   6 -11  -1    3.70   11.60
   6 -11  -1   21.80   17.60
   6  11  -1    0.60   11.20
  -6  11   1    5.90    9.40
   6  11  -1   16.30   14.00
  -6  11   1   36.70   24.40
  -6  11   1    2.80   14.50
   6  11  -1   -0.50   19.10
  -6  11   1   -0.80   11.70
   5 -11  -1  247.58   33.20
   5 -11  -1  236.68   35.40
  -5 -11   1  171.98   27.30
   5 -11  -1  181.78   30.80
  -5 -11   1  219.68   33.30
  -5  11   1  182.68   37.80
  -5  11   1  205.08   27.60
   5  11  -1  168.18   29.00
  -5  11   1  177.18   28.40
   5  11  -1  211.78   38.70
  -5  11   1  175.78   30.90
   4 -11  -1    9.20   11.80
   4 -11  -1   10.70   14.60
  -4 -11   1   38.90   17.70
  -4 -11   1    2.90   11.50
   4 -11  -1    5.30   13.30
   4  11  -1   20.70   13.40
   4  11  -1   21.00   19.30
  -4  11   1   19.60   19.00
  -4  11   1   26.80   14.00
   3 -11  -1    0.90    9.30
  -3 -11   1   -0.90   10.20
   3 -11  -1    1.70   11.50
  -3 -11   1   -1.10   12.20
   3 -11  -1    5.40   10.50
  -3  11   1   14.20   17.70
   3  11  -1    8.10    9.60
   3  11  -1    0.40   15.20
   3  11  -1   -5.30   14.20
  -3  11   1    8.90    9.80
  -3  11   1   -6.30    6.30
   2 -11  -1    3.10    9.00
   2 -11  -1   11.20   13.00
  -2 -11   1    9.70   11.40
  -2 -11   1   -5.50   11.30
   2  11  -1  -16.80   12.30
  -2  11   1    3.50    6.70
  -2  11   1   30.40   19.10
  -2  11   1    1.40    7.80
   2  11  -1   23.50   11.00
  -1 -11   1  109.39   20.80
   1 -11  -1   80.79   18.50
  -1 -11   1   77.09   19.60
   1 -11  -1   93.89   21.80
   1 -11  -1  100.59   21.40
  -1 -11   1   89.19   21.70
   1  11  -1   48.40   14.40
  -1  11   1  123.69   20.60
   1  11  -1   98.59   26.70
  -1  11   1  111.89   27.50
  -1  11   1   83.99   16.60
   0 -11  -1  155.58   27.10
   0 -11  -1  147.29   25.90
   0 -11   1  151.98   26.10
   0 -11  -1  184.58   29.80
   0 -11   1  161.48   26.20
   0 -11   1   96.79   21.80
   0  11  -1  186.08   25.20
   0  11  -1  145.79   31.00
   0  11  -1  181.68   23.30
   0  11   1  177.18   25.50
   0  11   1  166.48   22.60
   0  11   1  167.18   33.30
  -1 -11  -1   55.59   14.60
   1 -11   1   24.80   12.60
   1 -11   1   71.89   17.90
   1 -11   1   70.39   19.50
  -1 -11  -1   63.39   17.50
  -1 -11  -1   64.29   19.90
   1  11   1   57.79   14.80
  -1  11  -1   47.80   13.90
  -1  11  -1   61.99   25.00
   1  11   1   20.10   18.20
  -1  11  -1   60.49   13.80
   2 -11   1   16.00   12.00
  -2 -11  -1   17.70   12.50
   2 -11   1   29.20   13.00
   2 -11   1   29.90   13.60
  -2 -11  -1   54.09   15.10
   2  11   1    6.70    9.30
  -2  11  -1    1.10    6.80
  -2  11  -1   17.40   11.20
   2  11   1   47.50   21.70
  -2  11  -1   23.50   19.20
   3 -11   1  131.69   25.50
  -3 -11  -1  116.99   23.90
   3 -11   1  122.59   22.90
  -3 -11  -1  125.99   26.30
   3 -11   1  138.99   27.30
   3  11   1  173.68   33.60
  -3  11  -1  139.69   22.20
   3  11   1  116.49   22.10
  -3  11  -1  193.58   37.70
  -3  11  -1   83.99   23.80
   4 -11   1  136.39   26.60
   4 -11   1  131.59   27.60
  -4 -11  -1  111.49   23.70
   4 -11   1  104.79   21.60
  -4 -11  -1  154.08   28.90
   4  11   1  130.19   24.80
   4  11   1  129.79   24.20
  -4  11  -1  111.39   24.40
  -4  11  -1  128.49   21.70
   4  11   1  142.09   32.60
  -4  11  -1   92.69   27.60
  -4  11  -1  125.39   20.80
   5 -11   1   -5.30   16.60
   5 -11   1   -0.50   10.50
   5 -11   1   -4.50   12.70
   5 -11   1    5.60   10.90
  -5 -11  -1    8.30   15.70
   5  11   1   -7.60   10.10
   5  11   1   -1.70   15.50
  -5  11  -1  -11.00   12.60
   5  11   1   -6.60   10.50
  -5  11  -1   -1.80    9.40
  -5  11  -1   10.00   19.50
  -5  11  -1    7.70    7.40
   6 -11   1   -3.80   14.50
  -6 -11  -1   11.70   16.20
   6 -11   1  -11.30    9.20
   6 -11   1   25.30   22.50
   6 -11   1   -3.30   12.70
   6  11   1   15.30   11.60
  -6  11  -1  -16.30   15.30
   6  11   1   -1.80   16.80
   6  11   1   -3.50   11.40
   6  11   1    3.30   13.40
  -6  11  -1    7.30   15.40
   7 -11   1  113.39   24.00
  -7 -11  -1   93.39   26.40
   7 -11   1  115.59   29.90
   7 -11   1  123.49   33.00
  -7  11  -1  197.78   27.80
  -7  11  -1  143.79   27.70
   7  11   1  126.69   27.60
   7  11   1  100.29   21.70
  -7  11  -1  137.19   30.90
   7  11   1  159.18   35.70
  -7  11  -1  149.49   36.90
   7  11   1  153.38   28.40
  -6 -12   1   35.10   22.10
   6 -12  -1   49.20   22.50
   6 -12  -1   82.69   25.40
  -6 -12   1   63.59   22.60
   6 -12  -1   26.50   16.70
  -6  12   1   94.89   31.30
   6  12  -1   90.39   23.20
  -6  12   1   33.40   17.90
   6  12  -1   38.90   26.40
  -6  12   1   34.90   23.00
  -6  12   1   46.20   15.30
   5 -12  -1   88.19   22.90
  -5 -12   1   90.09   25.40
  -5 -12   1  128.89   25.70
   5 -12  -1  120.39   28.10
   5 -12  -1  119.69   25.80
  -5  12   1  157.88   31.50
   5  12  -1  138.19   39.80
  -5  12   1  169.38   25.70
  -5  12   1  169.68   26.80
  -5  12   1  185.68   39.30
   4 -12  -1   12.40   12.30
  -4 -12   1   -1.60   10.50
   4 -12  -1   -0.50   12.10
  -4 -12   1    1.50   12.70
   4 -12  -1    2.80   12.20
  -4  12   1    8.00    8.90
   4  12  -1    6.70   19.00
   4  12  -1   -5.10    9.80
  -4  12   1  -10.30   15.70
  -4  12   1   -6.30    9.90
  -4  12   1   -0.10   18.70
   3 -12  -1   -3.60    9.60
  -3 -12   1   -3.00   11.80
   3 -12  -1   23.30   14.70
  -3 -12   1   13.60   15.90
   3 -12  -1    9.00   14.10
   3  12  -1   -2.80    9.50
  -3  12   1   14.50   11.50
  -3  12   1   22.00   15.00
   3  12  -1   40.70   19.90
  -3  12   1   35.20   11.00
   3  12  -1   -8.20   14.40
  -3  12   1   30.60   22.50
  -2 -12   1   -0.80    9.70
  -2 -12   1   15.90   11.80
   2 -12  -1   10.90   12.30
   2 -12  -1   24.50   13.80
  -2  12   1   14.00   11.30
  -2  12   1    1.70   14.70
   2  12  -1   20.70   11.00
  -2  12   1   -2.70    7.80
  -2  12   1    6.70   18.40
   2  12  -1   -6.40   15.40
   2  12  -1    3.00   16.40
  -1 -12   1   71.39   19.50
   1 -12  -1   71.19   21.20
   1 -12  -1  106.89   24.30
  -1 -12   1   99.69   21.80
   1 -12  -1  114.29   23.60
  -1 -12   1   66.99   18.20
   1  12  -1   99.59   27.30
   1  12  -1  104.79   29.40
   1  12  -1  108.29   21.10
  -1  12   1   49.20   23.30
  -1  12   1   99.19   25.60
  -1  12   1   88.59   17.90
   0 -12  -1   74.39   20.00
   0 -12   1   60.79   17.60
   0 -12  -1   50.09   20.20
   0 -12  -1   78.59   19.30
   0 -12   1  109.09   24.60
   0 -12   1   60.39   18.10
   0  12  -1   71.69   15.40
   0  12   1   40.80   22.60
   0  12  -1   67.09   16.80
   0  12  -1    8.80   16.00
   0  12   1   54.69   14.60
   0  12  -1   26.90   20.30
   0  12   1   77.49   23.50
   1 -12   1  135.69   25.10
  -1 -12  -1  123.49   24.40
  -1 -12  -1   97.99   22.30
  -1 -12  -1  147.59   26.40
   1 -12   1   55.89   20.30
  -1  12  -1  150.58   30.50
   1  12   1  167.78   34.30
  -1  12  -1  112.19   20.10
  -1  12  -1  190.18   35.70
  -1  12  -1  169.08   25.50
   1  12   1   97.39   20.30
   1  12   1  174.48   32.10
  -2 -12  -1   63.69   19.10
   2 -12   1   92.59   21.00
   2 -12   1   86.59   20.60
   2 -12   1   95.69   21.10
  -2 -12  -1  117.79   23.20
  -2  12  -1  108.29   18.10
  -2  12  -1   63.49   26.90
  -2  12  -1   28.80   13.50
   2  12   1   52.59   15.20
  -2  12  -1   43.80   21.60
   2  12   1   36.40   23.00
   2  12   1  109.19   27.50
   3 -12   1   76.69   21.20
   3 -12   1   30.50   14.40
  -3 -12  -1   89.99   22.00
   3 -12   1   11.40   15.90
  -3 -12  -1   44.50   18.10
  -3  12  -1   93.99   23.20
  -3  12  -1   77.09   16.60
   3  12   1   68.69   17.90
  -3  12  -1   60.29   27.10
  -3  12  -1   86.79   18.50
   3  12   1   21.00   22.50
   3  12   1   84.39   27.50
   4 -12   1    2.10   11.20
  -4 -12  -1    1.70   17.20
  -4 -12  -1    4.20   13.70
   4 -12   1    1.80   14.20
  -4  12  -1    2.30   10.60
   4  12   1    8.20   18.90
  -4  12  -1    8.00   13.80
  -4  12  -1   25.10   23.80
   4  12   1    9.20   11.10
  -4  12  -1   11.00    9.50
  -5 -12  -1   74.09   20.30
   5 -12   1   30.20   16.00
   5 -12   1   79.99   24.20
   5 -12   1   27.20   16.30
  -5 -12  -1   91.49   25.30
  -5  12  -1   59.89   18.40
  -5  12  -1   49.99   26.30
  -5  12  -1   70.49   17.90
   5  12   1   30.90   18.30
   5  12   1   70.69   24.50
  -5  12  -1   33.30   26.00
   6 -12   1   13.80   13.00
   6 -12   1   41.70   19.20
   6 -12   1   -8.30   19.60
  -6 -12  -1   -7.10   15.60
  -6 -12  -1   14.20   14.40
   6  12   1   -8.60   10.40
  -6  12  -1   17.80   15.20
  -6  12  -1   14.40   11.90
  -6  12  -1   12.60   17.80
   6  12   1   -7.10   14.10
  -6  12  -1   -5.00   20.20
   6  12   1    5.60   16.50
   6  12   1   -0.70   22.30
  -4 -13   1    7.60   18.30
   4 -13  -1   -1.70   15.20
  -4 -13   1    6.80   17.00
   4 -13  -1  -10.30   15.10
  -4  13   1    9.30   10.30
  -4  13   1   -0.80   17.20
   4  13  -1    3.40   19.20
  -4  13   1    3.30   25.20
   4  13  -1    2.20   13.10
  -4  13   1    5.10   13.40
   3 -13  -1   10.60   17.20
   3 -13  -1   22.40   15.30
  -3 -13   1   25.00   19.80
   3  13  -1    4.30   20.40
   3  13  -1   10.50   22.10
  -3  13   1   35.90   15.20
  -3  13   1   33.10   17.60
  -3  13   1   12.10   23.80
   3  13  -1   48.50   20.70
  -3  13   1   32.60   13.10
   2 -13  -1   84.29   24.60
  -2 -13   1   39.70   21.30
   2 -13  -1   90.49   22.10
  -2 -13   1   58.59   20.10
   2 -13  -1   85.19   23.90
   2  13  -1   55.59   15.60
  -2  13   1   74.79   23.10
  -2  13   1   57.09   27.10
  -2  13   1   65.59   15.90
   2  13  -1   36.60   21.80
  -2  13   1   70.39   21.10
   2  13  -1  105.39   35.20
  -1 -13   1    6.50   14.40
  -1 -13   1   -0.80   15.10
   1 -13  -1   12.00   13.80
  -1 -13   1  -13.20    9.00
   1 -13  -1    3.50   12.30
   1 -13  -1   11.50   13.40
  -1  13   1    5.60    9.80
   1  13  -1    5.20   20.40
  -1  13   1    8.70   17.30
   1  13  -1    5.80   18.20
   1  13  -1    7.80   10.80
   1  13  -1    6.70   11.10
  -1  13   1    2.70   10.60
  -1  13   1   -8.70   15.90
   0 -13  -1   26.30   15.30
   0 -13  -1   16.70   16.50
   0 -13  -1   31.60   16.10
   0 -13   1    7.60   16.30
   0 -13   1    9.40   12.60
   0 -13   1   15.00   16.60
   0  13  -1   50.39   26.40
   0  13   1   38.60   13.80
   0  13   1    6.60   17.60
   0  13  -1   48.20   20.50
   0  13  -1   27.10   12.50
   0  13  -1   17.00   11.50
   0  13   1   55.69   13.50
   0  13   1   31.40   23.80
  -1 -13  -1   15.10   17.20
   1 -13   1    4.80   14.90
   1 -13   1   -1.60   14.10
  -1 -13  -1   -8.30   12.10
  -1 -13  -1    2.60   11.90
   1 -13   1    9.10   13.70
   1  13   1    0.20   17.10
  -1  13  -1   -6.10   19.60
   1  13   1   20.10   20.10
   1  13   1    6.60   11.60
  -1  13  -1   17.30   15.40
  -1  13  -1    9.00   11.40
   1  13   1    0.30    9.70
  -1  13  -1    6.80    8.90
   2 -13   1   25.70   15.90
  -2 -13  -1   92.09   24.70
   2 -13   1   24.80   19.60
   2 -13   1  103.49   25.50
  -2 -13  -1   42.20   18.40
  -2  13  -1   45.40   14.10
  -2  13  -1   64.49   21.70
  -2  13  -1   47.70   15.20
   2  13   1   28.80   22.70
   2  13   1   52.59   30.20
  -2  13  -1   14.70   22.20
   3 -13   1    9.50   14.30
   3 -13   1   20.20   18.70
  -3 -13  -1   50.99   20.80
   3 -13   1   47.50   22.40
  -3 -13  -1   23.60   18.10
  -3  13  -1   61.09   24.90
   3  13   1   27.60   21.60
  -3  13  -1   13.80   19.70
  -3  13  -1   22.90   11.80
   3  13   1   57.29   18.60
   3  13   1   42.10   24.30
  -4 -13  -1   11.40   15.80
  -4 -13  -1   -3.00   13.70
   4 -13   1    5.60   13.70
   4 -13   1   10.80   19.50
   4 -13   1   13.60   17.30
   4  13   1   -3.40   19.00
  -4  13  -1  -14.90   15.70
  -4  13  -1    3.50   11.10
  -4  13  -1    0.80   28.70
   4  13   1    5.30   14.40
  -4  13  -1   -5.20   11.30
   1 -14  -1   47.30   23.30
  -1 -14   1   41.00   22.80
  -1 -14   1   38.90   19.20
   1 -14  -1   24.00   21.20
   1 -14  -1   13.40   19.90
   1  14  -1   68.89   18.30
  -1  14   1   24.20   16.00
   1  14  -1   37.10   15.60
  -1  14   1   26.50   26.30
  -1  14   1   19.10   13.50
   1  14  -1   32.20   24.60
   0 -14   1   68.49   20.30
   0 -14   1  152.38   31.10
   0 -14   1  102.69   28.50
   0 -14  -1  128.39   26.80
   0 -14  -1  107.99   44.70
   0 -14  -1  107.49   24.60
   0  14   1  122.19   26.80
   0  14  -1   68.39   17.70
   0  14   1   49.20   28.00
   0  14  -1   52.99   30.30
   0  14  -1  114.19   23.20
   0  14   1   69.19   17.40
   1 -14   1    6.00   18.30
  -1 -14  -1  -12.60   13.70
   1 -14   1   -4.90   15.50
   1 -14   1    1.90   14.10
  -1 -14  -1   13.20   15.10
  -1 -14  -1  -10.80   15.20
   1  14   1   -2.10   10.90
   1  14   1   32.80   25.90
   1  14   1   11.80   12.60
  -1  14  -1   -9.00    8.80
  -1  14  -1    0.40   22.30
  -1  14  -1   13.30   13.00
 -11   0   2   -4.40   10.20
 -11   0   2   -2.30    9.70
  11   0  -2  -11.20   10.80
  11   0  -2   10.90   12.00
  10   0  -2   39.60   17.60
 -10   0   2   16.00   12.30
 -10   0   2   23.70   12.00
  10   0  -2   15.90   12.00
  10   0  -2   25.70   14.40
   9   0  -2    1.10   10.00
   9   0  -2    0.20    7.90
   9   0  -2    1.50    8.40
  -9   0   2   -0.40    8.70
  -9   0   2   -8.60    4.40
  -8   0   2 2615.14  159.08
   8   0  -2 2544.15  167.58
  -8   0   2 2630.44  159.58
   8   0  -2 2372.36  158.58
   7   0  -2   -1.70    6.80
   7   0  -2    2.50    6.40
  -7   0   2    6.50    7.50
  -7   0   2   -3.60    6.30
   7   0  -2    1.90    7.10
   6   0  -2  331.17   26.40
   6   0  -2  274.67   25.30
  -6   0   2  285.07   25.70
   6   0  -2  347.57   27.50
  -6   0   2  252.97   24.50
  -6   0   2  296.87   23.50
  -5   0   2    2.10    5.00
   5   0  -2   -4.30    5.30
   5   0  -2    3.10    6.00
  -5   0   2    3.90    5.90
   5   0  -2  -10.20    4.40
  -5   0   2   -4.60    4.60
  -4   0   2  199.38   15.90
   4   0  -2  197.48   17.10
   4   0  -2  207.48   17.50
  -4   0   2  175.58   16.40
   4   0  -2  156.08   16.30
  -4   0   2  201.58   17.00
   3   0  -2    3.80    4.70
  -3   0   2    1.40    4.00
  -3   0   2    5.70    4.40
  -3   0   2    0.20    3.40
   3   0  -2   -1.70    3.70
   3   0  -2   -2.70    3.80
   2   0  -2 1212.58   73.59
   2   0  -2 1273.47   74.09
   2   0  -2 1165.88   74.39
  -2   0   2 1222.58   73.99
  -2   0   2 1354.36   74.79
  -1   0   2   -0.10    1.40
   1   0  -2    1.10    1.40
  -1   0  -2   -1.70    3.00
   1   0   2   -0.40    3.40
  -1   0  -2   -1.00    1.70
   1   0   2    3.50    3.30
   1   0   2   -1.10    1.80
  -1   0  -2    1.70    3.70
   2   0   2 1725.53   96.19
   2   0   2 1650.93   97.59
  -2   0  -2 1699.43   97.79
  -2   0  -2 1485.05   95.89
  -2   0  -2 1524.35   97.29
   2   0   2 1573.24   97.59
   3   0   2   -0.80    4.10
  -3   0  -2    1.40    3.90
  -3   0  -2    0.30    5.90
  -3   0  -2   -4.70    5.40
   3   0   2    4.00    5.60
   3   0   2    2.50    3.40
  -4   0  -2 1909.81  111.69
  -4   0  -2 1853.91  113.59
   4   0   2 1920.81  111.69
  -4   0  -2 1790.92  112.79
   4   0   2 1806.12  113.19
   4   0   2 1639.24  112.69
  -5   0  -2   -0.80    5.80
   5   0   2    3.80    5.10
  -5   0  -2    1.50    6.60
  -5   0  -2    0.70    5.00
   5   0   2   12.70    7.80
   5   0   2    1.80    7.10
   6   0   2   10.50    8.70
   6   0   2    1.30    5.30
   6   0   2   12.20    8.50
  -6   0  -2   10.60    6.80
  -6   0  -2    4.50    7.30
  -6   0  -2   17.30    9.60
   7   0   2   -5.80    7.10
   7   0   2    3.60    6.10
  -7   0  -2    7.70    7.00
  -7   0  -2   -1.50    8.60
  -7   0  -2   -0.90    7.30
   8   0   2  129.39   20.80
   8   0   2  137.09   23.20
  -8   0  -2  178.38   26.20
  -8   0  -2  113.69   19.70
   8   0   2  129.59   23.50
   9   0   2   -0.10    9.90
  -9   0  -2    7.70   11.60
   9   0   2    8.30    9.70
  -9   0  -2    1.00   10.50
   9   0   2   -2.50    9.70
  10   0   2   -1.10    8.70
 -10   0  -2    1.70   10.30
  10   0   2   -7.50   10.20
 -10   0  -2    3.70   12.20
  10   0   2    3.50   11.70
 -10   0  -2   12.20   12.00
  11   0   2  -11.70    8.70
  11   0   2   33.60   15.10
 -11   0  -2   13.30   10.60
  11   0   2    6.90   13.20
 -11   0  -2   -6.40   10.40
 -11   0  -2   -0.90   11.90
  11  -1  -2   15.50   15.00
 -11  -1   2   -0.90   11.50
  11  -1  -2   12.20   12.80
  11  -1  -2   -9.20   11.80
  11   1  -2   -8.50    9.00
 -11   1   2  -12.50    9.10
 -11   1   2   15.70   12.40
  11   1  -2   32.40   13.50
  10  -1  -2   24.10   14.90
  10  -1  -2   14.60   13.30
 -10  -1   2   11.80   11.70
  10  -1  -2   15.40   12.30
  10  -1  -2    6.80   10.30
 -10   1   2    6.50   10.80
 -10   1   2    1.20   10.50
  10   1  -2   -2.70    8.50
  10   1  -2    1.60    9.10
   9  -1  -2  196.38   26.70
  -9  -1   2  117.69   21.00
   9  -1  -2  142.79   22.40
  -9  -1   2  112.69   12.80
   9  -1  -2  195.48   28.50
   9  -1  -2  156.48   24.30
   9   1  -2  156.88   23.80
   9   1  -2  139.49   24.40
  -9   1   2  130.89   21.80
  -9   1   2  115.69   20.40
   9   1  -2  115.79   21.00
   8  -1  -2  362.66   36.40
  -8  -1   2  403.36   35.70
   8  -1  -2  445.46   37.20
  -8  -1   2  467.95   37.50
   8   1  -2  393.66   36.00
   8   1  -2  398.26   35.30
  -8   1   2  437.76   36.50
  -8   1   2  470.95   37.10
  -7  -1   2  758.92   55.39
   7  -1  -2  771.12   56.39
   7  -1  -2  789.62   55.39
   7  -1  -2  788.82   56.49
  -7  -1   2  769.02   55.59
  -7   1   2  728.53   54.69
  -7   1   2  744.93   55.59
  -7   1   2  742.43   51.99
   7   1  -2  874.61   56.79
   7   1  -2  814.72   56.99
   7   1  -2  771.72   55.29
  -6  -1   2   50.39   11.00
  -6  -1   2   65.69   12.00
  -6  -1   2   63.99   10.50
   6  -1  -2   77.29   12.40
   6  -1  -2   39.50   10.80
   6  -1  -2   43.10   10.90
   6   1  -2   58.89   11.20
  -6   1   2   50.09   10.70
  -6   1   2   40.50   12.00
   6   1  -2   57.99   12.30
   6   1  -2   48.80   10.50
   5  -1  -2  152.98   18.60
   5  -1  -2  177.08   16.50
   5  -1  -2  139.69   17.40
  -5  -1   2  164.68   15.30
  -5  -1   2  151.58   17.90
  -5  -1   2  119.59   15.70
   5   1  -2  166.98   19.30
  -5   1   2  148.89   17.20
   5   1  -2  145.09   17.00
   5   1  -2  147.59   17.40
  -5   1   2  145.49   14.40
  -5   1   2  131.39   19.10
  -4  -1   2 2086.99  125.29
   4  -1  -2 2069.69  124.99
  -4  -1   2 2094.49  123.79
  -4  -1   2 1970.90  125.09
   4  -1  -2 2095.69  125.29
   4  -1  -2 2017.00  125.19
   4   1  -2 2100.89  124.99
   4   1  -2 1999.70  125.19
  -4   1   2 2044.10  123.49
   4   1  -2 2077.09  125.29
  -4   1   2 2184.88  125.39
   3  -1  -2  821.32   53.39
  -3  -1   2  892.91   52.49
   3  -1  -2  858.71   53.29
  -3  -1   2  862.01   53.39
  -3  -1   2  818.12   53.49
   3  -1  -2  821.82   53.19
   3   1  -2  798.82   52.79
   3   1  -2  854.81   53.49
  -3   1   2  834.52   52.19
  -3   1   2  918.21   53.69
   2  -1  -2 1500.35   83.99
   2  -1  -2 1316.77   82.79
  -2  -1   2 1452.25   82.39
   2  -1  -2 1361.96   82.79
   2  -1  -2 1271.37   82.89
  -2  -1   2 1456.65   82.99
   2   1  -2 1403.76   83.39
  -2   1   2 1292.07   82.69
  -2   1   2 1396.26   82.29
  -2   1   2 1442.76   83.09
   2   1  -2 1376.76   82.59
   2   1  -2 1419.06   83.19
   1  -1  -2  600.24   36.90
   1  -1  -2  641.14   36.80
   1  -1  -2  610.74   37.20
   1  -1  -2  606.14   37.40
   1  -1  -2  626.04   36.40
  -1   1   2  577.24   36.60
  -1   1   2  624.34   37.30
   1   1  -2  558.84   36.40
  -1   1   2  639.34   37.20
  -1   1   2  591.44   36.30
   0  -1  -2 2341.77  148.49
   0   1   2 2765.62  148.19
   0   1   2 2626.74  148.09
   0   1  -2 2408.96  148.19
  -1  -1  -2   27.80    5.90
   1  -1   2   19.00    3.60
  -1  -1  -2   23.20    5.20
  -1  -1  -2   22.40    3.70
   1  -1   2   13.20    4.90
   1  -1   2   15.00    5.00
   1  -1   2   19.40    4.20
  -1   1  -2   16.70    4.90
  -1   1  -2   16.20    4.70
  -1   1  -2   18.80    3.80
   1   1   2   23.10    5.10
   1   1   2   12.60    5.20
   1   1   2   16.60    3.40
  -3  -1  -2    4.40    3.90
   3  -1   2    1.40    6.20
  -3  -1  -2   -0.40    4.50
   3  -1   2   -1.10    3.90
  -3  -1  -2    1.70    6.60
   3  -1   2    0.00    4.40
  -3   1  -2    3.30    6.00
   3   1   2   -0.10    5.80
   3   1   2    1.30    6.00
  -3   1  -2   -3.10    3.70
   3   1   2   -0.20    3.60
  -3   1  -2    6.20    5.60
  -4  -1  -2 1412.36   90.89
   4  -1   2 1577.44   89.69
   4  -1   2 1483.05   91.49
  -4  -1  -2 1575.04   89.69
   4  -1   2 1403.86   91.29
  -4  -1  -2 1497.65   91.69
   4   1   2 1404.16   88.99
  -4   1  -2 1451.95   91.19
   4   1   2 1332.97   90.89
  -4   1  -2 1320.27   88.69
   4   1   2 1406.56   90.79
  -4   1  -2 1329.17   89.99
  -5  -1  -2   46.20   10.00
  -5  -1  -2   31.90   10.50
  -5  -1  -2   34.00   10.40
   5  -1   2   33.40    8.30
   5  -1   2   32.50   10.30
   5  -1   2   43.20   11.50
  -5   1  -2   41.30   11.30
  -5   1  -2   49.70   10.50
   5   1   2   37.90    8.60
   5   1   2   26.70    9.80
   5   1   2   34.70   10.50
  -5   1  -2   29.60    9.70
  -6  -1  -2  145.09   19.10
   6  -1   2  125.69   19.80
  -6  -1  -2  126.49   19.90
  -6  -1  -2  166.28   22.60
   6  -1   2  193.38   21.50
   6  -1   2  169.68   22.70
   6   1   2  135.59   17.70
  -6   1  -2  124.09   19.40
  -6   1  -2  124.89   19.10
   6   1   2  137.69   20.80
  -6   1  -2  130.29   18.20
   6   1   2  137.19   20.70
   7  -1   2  925.41   60.69
  -7  -1  -2  795.42   61.69
  -7  -1  -2  786.02   60.19
   7  -1   2  795.52   61.89
   7  -1   2  840.82   67.79
  -7  -1  -2  876.21   60.49
   7   1   2  887.71   62.59
  -7   1  -2  841.92   59.89
  -7   1  -2  909.61   61.19
  -7   1  -2  758.42   60.49
   7   1   2  861.31   59.99
  -8  -1  -2  376.56   35.90
   8  -1   2  391.96   42.30
   8  -1   2  333.27   40.50
  -8  -1  -2  340.27   39.80
   8  -1   2  313.67   31.50
  -8  -1  -2  381.86   34.70
   8   1   2  364.76   33.50
   8   1   2  381.96   37.10
   8   1   2  373.06   35.10
  -8   1  -2  393.26   35.70
   9  -1   2   10.20    8.90
   9  -1   2   14.90   12.10
   9  -1   2   10.50   12.30
  -9  -1  -2   -4.50   10.50
  -9  -1  -2   16.40   12.20
   9   1   2    0.10    8.60
   9   1   2   -6.00    8.60
  -9   1  -2   36.50   13.10
   9   1   2   15.10   12.40
  -9   1  -2   18.40   12.40
  10  -1   2   16.80   11.20
 -10  -1  -2   11.20   13.00
  10  -1   2   -3.40   10.60
 -10  -1  -2   12.80   12.40
 -10  -1  -2   10.80   11.20
  10  -1   2   29.90   15.10
  10  -1   2   21.00   14.30
  10   1   2   13.10   11.00
  10   1   2   33.50   17.10
  10   1   2    5.30   12.10
 -10   1  -2   29.90   15.30
 -10   1  -2   34.00   14.20
 -10   1  -2   33.10   15.00
  11  -1   2  235.28   31.70
  11  -1   2  240.58   34.90
 -11  -1  -2  222.08   27.50
  11  -1   2  289.77   42.20
  11  -1   2  241.18   35.50
 -11  -1  -2  205.68   32.40
  11   1   2  227.88   32.20
  11   1   2  229.88   34.30
  11   1   2  195.08   36.00
 -11   1  -2  176.78   31.00
 -11   1  -2  196.48   30.30
 -11   1  -2  184.48   26.30
  11  -2  -2    7.60   13.60
  11  -2  -2   18.30   11.10
 -11  -2   2   12.70   13.90
  11  -2  -2   20.10   18.40
  11   2  -2   39.50   19.90
 -11   2   2   21.70   13.80
  11   2  -2   12.40   11.60
  11   2  -2   12.10   12.10
 -11   2   2   12.10   13.20
 -10  -2   2  110.99   21.40
  10  -2  -2   89.89   19.70
  10  -2  -2   87.89   20.40
  10  -2  -2   66.49   17.20
  10  -2  -2   83.99   21.90
  10   2  -2   79.99   19.90
  10   2  -2   80.59   18.30
 -10   2   2   65.89   18.40
  10   2  -2   78.59   18.50
 -10   2   2   71.19   17.40
   9  -2  -2  461.35   40.40
   9  -2  -2  474.25   42.60
  -9  -2   2  463.55   41.40
   9  -2  -2  469.85   43.70
  -9  -2   2  475.05   32.60
   9  -2  -2  444.16   41.40
   9   2  -2  496.25   41.80
  -9   2   2  460.85   39.70
   9   2  -2  475.45   40.20
   9   2  -2  541.25   44.40
  -9   2   2  462.35   35.70
  -9   2   2  470.15   41.00
   8  -2  -2   17.20    9.90
   8  -2  -2   15.90   10.20
   8  -2  -2    4.90    8.90
   8  -2  -2   12.10   10.20
  -8  -2   2    9.80    9.30
   8   2  -2   -6.20    8.50
   8   2  -2   -4.90    6.00
  -8   2   2   16.40    9.40
   8   2  -2   13.80    9.80
  -8   2   2    7.40    7.40
  -7  -2   2   95.99   17.10
   7  -2  -2   96.29   15.80
   7  -2  -2   64.99   14.30
   7  -2  -2   76.09   15.70
   7  -2  -2   87.69   16.80
  -7   2   2   74.19   14.60
   7   2  -2   81.19   15.10
   7   2  -2   81.89   16.80
  -7   2   2   85.89   13.60
   7   2  -2  107.89   16.40
   6  -2  -2  187.28   22.50
   6  -2  -2  219.48   24.10
  -6  -2   2  173.58   22.70
   6  -2  -2  233.88   20.60
   6  -2  -2  172.68   21.80
  -6   2   2  225.38   23.80
   6   2  -2  174.38   20.90
  -6   2   2  188.98   18.20
   6   2  -2  168.78   20.70
   6   2  -2  207.58   24.40
   5  -2  -2  122.59   16.30
   5  -2  -2  119.09   16.60
  -5  -2   2  120.29   14.70
   5  -2  -2  130.59   15.50
   5  -2  -2   93.49   14.40
  -5  -2   2   79.99   17.40
   5   2  -2  122.79   15.30
  -5   2   2  120.39   15.40
   5   2  -2   98.59   15.60
   5   2  -2  111.59   15.10
  -4  -2   2   -4.40    5.30
   4  -2  -2    6.00    6.60
   4  -2  -2   11.20    5.90
   4  -2  -2   -3.40    3.80
   4  -2  -2    1.70    5.50
   4   2  -2   -5.90    4.50
   4   2  -2    1.00    5.20
   4   2  -2    2.60    6.70
  -4   2   2   -0.10    5.10
  -4   2   2    5.20    5.50
   3  -2  -2  472.55   33.10
   3  -2  -2  501.45   33.50
   3  -2  -2  524.55   33.60
  -3  -2   2  452.85   32.80
  -3   2   2  415.46   31.80
   3   2  -2  448.46   32.00
  -3   2   2  484.75   32.30
   3   2  -2  512.35   33.20
   3   2  -2  519.05   34.40
   2  -2  -2   71.99    7.80
   2  -2  -2   74.29    9.10
   2  -2  -2   71.39    8.70
   2  -2  -2   69.59    9.20
   2   2  -2   60.49   10.00
  -2   2   2   71.99   11.00
  -2   2   2   70.79    9.20
   2   2  -2   59.09    8.40
  -2   2   2   54.49    7.10
  -2   2   2   66.89    8.80
  -1  -2   2  298.77   20.30
   1  -2  -2  316.57   20.70
   1  -2  -2  314.57   22.90
   1  -2  -2  297.27   19.20
   1  -2  -2  279.07   21.30
   1  -2  -2  270.07   20.00
   1   2  -2  254.27   19.70
  -1   2   2  288.97   19.10
  -1   2   2  273.27   21.10
  -1   2   2  313.47   22.40
  -1   2   2  338.67   20.70
   0  -2  -2 1050.29   66.69
   0  -2  -2 1123.59   68.59
   0  -2   2 1003.10   65.39
   0  -2  -2 1013.40   66.49
   0  -2   2 1015.80   67.59
   0   2   2 1100.29   68.29
   0   2   2 1191.28   66.79
   0   2  -2 1092.89   67.69
   0   2  -2 1258.07   66.99
   0   2   2 1059.09   66.69
   0   2  -2 1204.18   65.69
   1  -2   2  351.26   22.50
  -1  -2  -2  359.76   24.80
  -1  -2  -2  325.27   25.50
   1  -2   2  391.26   25.00
  -1   2  -2  340.17   22.70
   1   2   2  345.17   25.10
  -1   2  -2  379.76   24.60
  -1   2  -2  284.47   22.00
   1   2   2  305.37   23.30
  -1   2  -2  334.37   24.50
  -2  -2  -2 9474.85  552.94
   2  -2   2 9999.00  552.64
  -2   2  -2 8830.42  552.04
   2   2   2 9652.93  553.04
   3  -2   2  226.28   17.80
  -3  -2  -2  210.78   20.00
   3  -2   2  174.68   18.80
   3  -2   2  207.48   19.80
   3  -2   2  226.38   18.30
  -3  -2  -2  243.48   21.10
  -3   2  -2  197.48   17.50
   3   2   2  191.68   19.00
   3   2   2  214.38   17.70
  -3   2  -2  231.68   20.20
   3   2   2  207.08   20.10
  -3   2  -2  234.68   20.00
  -4  -2  -2 1141.99   77.19
  -4  -2  -2 1216.08   74.99
   4  -2   2 1159.28   75.49
   4  -2   2  975.90   75.99
  -4  -2  -2 1122.09   76.79
   4  -2   2 1345.07   78.19
   4  -2   2 1214.18   74.89
  -4   2  -2 1174.08   76.59
   4   2   2 1179.78   77.59
  -4   2  -2 1253.77   75.29
  -4   2  -2 1181.98   76.39
   4   2   2 1115.79   75.99
   4   2   2 1253.97   75.19
  -5  -2  -2   40.60   12.20
   5  -2   2   41.30   11.20
  -5  -2  -2   38.10   11.00
  -5  -2  -2   43.50    9.60
   5  -2   2   60.39   13.00
   5  -2   2   41.50    9.20
   5  -2   2   35.80    9.40
  -5   2  -2   56.09   10.50
  -5   2  -2   29.40    9.20
   5   2   2   47.40   12.00
   5   2   2   53.59   10.40
   5   2   2   37.20   10.30
  -5   2  -2   45.10   11.40
   6  -2   2   29.40   10.10
  -6  -2  -2   41.90   13.20
   6  -2   2   33.80   12.60
  -6  -2  -2   31.10   11.50
   6  -2   2   42.00   12.20
  -6  -2  -2   46.70   10.50
   6   2   2   48.00   12.10
   6   2   2   37.50   12.10
  -6   2  -2   38.10   11.90
  -6   2  -2   28.10   10.00
  -6   2  -2   30.00    9.00
   6   2   2   42.20   15.80
   7  -2   2   58.29   13.60
  -7  -2  -2   58.29   15.00
   7  -2   2   70.69   17.10
   7  -2   2   47.40   11.90
  -7  -2  -2   34.10   12.70
  -7  -2  -2   68.89   14.20
   7  -2   2   93.09   18.00
  -7   2  -2   63.49   14.30
   7   2   2   70.59   15.40
  -7   2  -2   58.69   13.80
   7   2   2   22.70   12.70
   7   2   2   37.10   11.80
  -7   2  -2   66.09   14.70
   8  -2   2  224.78   30.90
  -8  -2  -2  239.48   32.30
  -8  -2  -2  216.48   27.50
  -8  -2  -2  231.08   29.30
   8  -2   2  220.98   29.90
   8  -2   2  214.98   26.80
   8  -2   2  197.98   29.30
   8   2   2  251.57   31.10
  -8   2  -2  215.98   28.90
   8   2   2  229.48   27.70
   8   2   2  209.28   31.30
  -8   2  -2  257.07   29.70
  -9  -2  -2  346.47   41.70
   9  -2   2  388.16   37.50
   9  -2   2  406.56   36.00
  -9  -2  -2  357.06   39.70
   9  -2   2  433.16   46.10
   9  -2   2  372.16   45.10
  -9   2  -2  378.46   36.80
   9   2   2  366.66   36.80
  -9   2  -2  338.97   39.00
   9   2   2  341.27   34.90
   9   2   2  424.06   39.90
  10  -2   2    1.30   14.00
  10  -2   2    8.30   11.30
  10  -2   2   36.00   15.80
  10  -2   2   24.20   12.60
 -10  -2  -2    8.40   12.20
 -10  -2  -2   19.80   14.30
 -10   2  -2   22.10   11.70
 -10   2  -2   22.70   14.00
  10   2   2    4.50   10.80
  10   2   2   11.20   14.60
  10   2   2    2.20   11.80
 -10   2  -2   23.30   13.90
  11  -2   2    2.20   11.50
  11  -2   2   24.60   13.50
  11  -2   2    0.40   10.70
 -11  -2  -2    2.40   12.80
  11  -2   2    2.90   14.60
 -11  -2  -2   17.80   14.00
  11   2   2  -11.90   10.60
  11   2   2  -14.30    8.90
 -11   2  -2    2.40   13.40
 -11   2  -2    2.00   12.60
  11   2   2   24.70   14.30
 -11   2  -2   -3.90   13.50
  11  -3  -2   -7.60   11.10
  11  -3  -2   13.10   13.80
  11  -3  -2    8.20    9.50
  11  -3  -2   14.40   11.70
 -11  -3   2   -6.70   12.10
  11   3  -2   10.60   11.70
 -11   3   2   11.80   11.40
 -11   3   2    6.50   10.70
  11   3  -2   20.30   12.50
  11   3  -2   39.00   18.10
 -10  -3   2   74.89   17.70
  10  -3  -2   85.49   20.30
  10  -3  -2   56.79   18.80
  10  -3  -2   47.00   17.00
  10  -3  -2   85.99   18.40
  10   3  -2   47.60   14.60
 -10   3   2   46.00   10.30
 -10   3   2   47.70   15.30
 -10   3   2   52.49   15.60
  10   3  -2   44.60   18.80
  10   3  -2   66.79   17.30
   9  -3  -2   18.60   10.60
   9  -3  -2   28.50   15.70
   9  -3  -2   63.49   15.70
  -9  -3   2   24.20   13.30
   9  -3  -2   27.10   15.00
   9   3  -2   27.00   12.20
   9   3  -2   23.80   11.30
   9   3  -2   11.80   13.80
  -9   3   2   16.70    8.80
  -8  -3   2    3.30    9.10
   8  -3  -2   10.10    9.10
   8  -3  -2    8.50   10.60
   8  -3  -2   10.60   10.80
  -8  -3   2   15.70    9.30
   8  -3  -2   20.90    9.80
   8   3  -2   24.70   11.40
  -8   3   2   25.20   10.40
   8   3  -2   18.70   10.20
   8   3  -2   20.10   11.70
  -8   3   2   28.20    9.90
   7  -3  -2  192.88   25.70
   7  -3  -2  212.48   26.20
   7  -3  -2  209.58   23.80
   7  -3  -2  251.97   27.80
  -7  -3   2  195.18   22.90
  -7   3   2  186.18   23.10
   7   3  -2  193.38   26.70
   7   3  -2  165.98   22.90
   7   3  -2  176.78   22.60
  -7   3   2  170.98   21.30
   6  -3  -2    9.10    7.90
   6  -3  -2    9.40    6.70
  -6  -3   2    4.60    7.20
   6  -3  -2    5.90    7.60
   6  -3  -2    4.70    7.80
   6   3  -2   16.60    7.70
  -6   3   2   14.40    7.50
  -6   3   2   15.20    8.10
  -6   3   2    2.80    6.40
   6   3  -2    5.00    7.80
   6   3  -2   -0.40    6.80
   5  -3  -2  256.27   23.80
  -5  -3   2  232.58   23.00
   5  -3  -2  297.57   24.30
   5  -3  -2  232.88   23.20
   5  -3  -2  274.27   22.30
   5   3  -2  247.68   22.20
   5   3  -2  289.87   25.90
  -5   3   2  246.98   22.30
  -5   3   2  219.68   21.90
   5   3  -2  249.68   22.80
  -5   3   2  296.77   23.30
   4  -3  -2  258.97   21.00
   4  -3  -2  277.77   23.00
   4  -3  -2  231.48   22.00
   4  -3  -2  250.47   22.10
   4   3  -2  255.47   21.50
   4   3  -2  240.18   23.40
   4   3  -2  261.87   21.90
  -4   3   2  260.67   21.40
  -4   3   2  271.57   21.70
  -4   3   2  223.68   21.50
   3  -3  -2   10.90    6.10
  -3  -3   2   15.30    5.80
   3  -3  -2   12.90    5.10
  -3  -3   2   18.20    8.20
   3  -3  -2   12.60    7.00
   3  -3  -2   18.40    6.40
   3   3  -2   16.30    9.10
  -3   3   2   20.20    8.30
  -3   3   2   17.10    6.10
   3   3  -2   24.40    6.80
  -3   3   2   19.50    6.60
  -3   3   2   12.70    5.50
  -3   3   2    7.60    8.00
   2  -3  -2  139.99   11.70
  -2  -3   2  135.39   13.10
   2  -3  -2  128.79   13.10
   2  -3  -2  119.79   14.90
   2  -3  -2  145.09   13.40
  -2   3   2  125.19   16.00
   2   3  -2  125.99   15.80
  -2   3   2  114.99   13.30
   2   3  -2  145.49   13.10
  -2   3   2  110.79   13.00
  -2   3   2  131.39   12.20
  -2   3   2  161.38   14.20
   2   3  -2  164.28   17.20
  -1  -3   2    7.30    5.10
   1  -3  -2    4.60    5.00
  -1  -3   2    0.80    3.90
   1  -3  -2    1.60    4.00
   1  -3  -2    5.90    7.90
   1  -3  -2    7.40    6.40
   1  -3  -2   -1.60    2.80
  -1   3   2   -1.70    2.60
  -1   3   2    3.00    7.10
  -1   3   2   -4.00    5.30
   1   3  -2    6.30    7.30
   1   3  -2    2.00    3.70
   1   3  -2   -7.20    3.50
   0  -3  -2  530.25   39.10
   0  -3  -2  626.14   37.60
   0  -3   2  468.15   35.20
   0  -3  -2  617.34   37.40
   0  -3   2  529.05   36.60
   0   3  -2  598.64   39.10
   0   3   2  540.05   39.40
   0   3   2  644.04   37.80
   0   3  -2  533.55   36.50
   0   3   2  589.64   36.90
   0   3  -2  501.65   35.20
  -1  -3  -2   70.39   10.20
   1  -3   2   62.09   10.10
  -1  -3  -2   42.60   12.90
  -1  -3  -2   51.09   10.50
   1  -3   2   70.09    9.40
   1  -3   2   48.00   10.00
   1   3   2   60.59    9.90
  -1   3  -2   59.89   10.70
  -1   3  -2   87.59   11.30
   1   3   2   50.79   11.30
  -1   3  -2   62.79    9.70
  -1   3  -2   79.89    9.40
   1   3   2   53.29    9.30
   2  -3   2  360.16   30.00
  -2  -3  -2  364.66   29.40
  -2  -3  -2  400.66   31.50
   2  -3   2  391.76   27.60
   2  -3   2  366.96   27.40
   2  -3   2  474.35   30.90
  -2   3  -2  377.96   27.60
  -2   3  -2  416.56   29.80
   2   3   2  423.26   29.80
   2   3   2  397.86   31.50
  -2   3  -2  409.96   30.10
   2   3   2  354.86   28.40
  -2   3  -2  433.96   28.00
  -3  -3  -2 1204.68   73.99
  -3  -3  -2 1019.30   74.49
   3  -3   2 1287.77   72.19
   3  -3   2 1199.18   71.89
   3  -3   2 1072.59   73.39
   3  -3   2 1043.90   73.49
  -3   3  -2 1093.89   73.19
   3   3   2 1093.89   72.79
   3   3   2 1217.68   71.79
  -3   3  -2 1005.60   72.39
  -3   3  -2 1223.58   71.89
   3   3   2 1130.69   74.99
   4  -3   2 2923.81  178.58
   4  -3   2 3224.48  182.58
  -4  -3  -2 3212.18  182.88
   4  -3   2 3197.48  179.88
   4  -3   2 3141.89  182.38
  -4  -3  -2 2871.11  181.18
  -4   3  -2 2634.24  179.88
   4   3   2 3082.19  179.08
   4   3   2 2876.21  182.08
   4   3   2 2778.42  179.88
  -4   3  -2 2858.31  180.58
   5  -3   2  394.46   31.10
   5  -3   2  308.37   29.80
  -5  -3  -2  393.36   31.50
   5  -3   2  342.07   27.50
   5  -3   2  277.57   27.00
  -5  -3  -2  350.56   30.60
   5   3   2  316.77   30.40
  -5   3  -2  318.17   27.20
  -5   3  -2  273.07   27.90
   5   3   2  400.56   30.30
   5   3   2  322.37   27.30
  -5   3  -2  344.77   29.90
   6  -3   2   19.20    9.80
  -6  -3  -2    3.70    9.30
   6  -3   2   14.80    9.60
   6  -3   2   -0.80    6.70
  -6  -3  -2   -0.30    7.40
   6  -3   2   12.90    7.30
  -6   3  -2    2.80    8.00
   6   3   2   27.00    8.70
  -6   3  -2   10.90    7.60
   6   3   2   15.90   10.10
  -6   3  -2   14.30    9.50
   6   3   2   17.10    9.40
   7  -3   2   14.30    9.50
   7  -3   2   29.00   12.30
   7  -3   2   11.60    7.90
   7  -3   2   21.50   12.40
  -7  -3  -2    3.90    9.60
  -7  -3  -2   15.10   11.90
  -7   3  -2   14.60    9.60
  -7   3  -2   30.60   11.90
   7   3   2    6.50    9.10
  -7   3  -2   20.30    9.50
   7   3   2    8.50   10.90
   7   3   2   11.80    8.50
  -8  -3  -2   42.50   16.20
   8  -3   2   60.79   14.60
   8  -3   2   91.19   19.80
  -8  -3  -2   77.49   19.30
   8  -3   2   71.49   16.90
  -8   3  -2   81.89   18.10
  -8   3  -2   76.09   17.60
  -8   3  -2   69.29   15.10
   8   3   2   88.69   18.20
   8   3   2   68.79   15.50
   8   3   2   78.79   19.40
   9  -3   2    0.80   11.40
  -9  -3  -2   -0.30   11.70
   9  -3   2    0.00   11.20
  -9  -3  -2    1.60   12.20
   9  -3   2   -9.10    6.10
   9  -3   2    0.40    9.10
  -9   3  -2    4.10   10.40
  -9   3  -2   -2.20   11.30
   9   3   2   -9.50    9.10
   9   3   2    3.30   10.50
  -9   3  -2    0.60    8.20
   9   3   2    4.20    9.00
  10  -3   2   31.80   18.50
 -10  -3  -2   13.80   15.60
  10  -3   2   42.00   18.90
  10  -3   2   67.49   18.60
  10  -3   2   22.00   12.40
 -10  -3  -2   29.10   16.40
  10   3   2   14.30   13.20
 -10   3  -2   29.80   15.80
  10   3   2   19.20   15.50
 -10   3  -2   44.10   16.90
  10   3   2   16.80   12.20
 -11  -3  -2    1.80   15.60
  11  -3   2   -2.90   15.10
 -11  -3  -2    3.00   12.90
  11  -3   2    2.70   13.10
  11  -3   2   16.80   15.70
  11  -3   2   20.30   14.60
 -11   3  -2    9.80   13.80
  11   3   2    2.80   16.20
  11   3   2    2.60   15.00
  11   3   2   11.70   12.90
 -11   3  -2   -4.80   13.30
  11  -4  -2    8.40   14.30
  11  -4  -2   -2.20   11.30
 -11  -4   2    4.60   13.50
  11  -4  -2   14.60   13.30
  11  -4  -2   17.70   16.30
 -11   4   2   41.90   16.40
  11   4  -2    6.80   16.50
  11   4  -2    6.80   11.90
 -11   4   2   15.20   14.00
  11   4  -2   -1.10   10.70
  10  -4  -2    6.00   14.40
  10  -4  -2    9.70   11.60
 -10  -4   2    7.80   12.80
  10  -4  -2   22.00   12.10
  10  -4  -2   25.20   16.40
  10   4  -2   -1.80    8.60
  10   4  -2   21.00   17.20
 -10   4   2    9.40   10.10
  10   4  -2    7.60   11.00
 -10   4   2   12.90    9.50
   9  -4  -2    5.30   10.30
   9  -4  -2    4.00   10.40
   9  -4  -2    0.20    8.20
  -9  -4   2    4.50   11.70
   9  -4  -2   -1.90   12.50
  -9   4   2    4.50    9.10
   9   4  -2    2.40    8.80
  -9   4   2   12.00   10.70
  -9   4   2   20.80   12.90
  -9   4   2   13.50   12.20
   9   4  -2   32.50   12.70
   9   4  -2   13.60   13.80
   8  -4  -2   37.70   12.80
   8  -4  -2   40.20   15.00
   8  -4  -2   55.09   15.90
   8  -4  -2   45.80   12.30
  -8   4   2   44.10   12.50
  -8   4   2   47.70   12.90
   8   4  -2   42.00   12.80
  -8   4   2   58.69   14.50
   8   4  -2   46.10   13.50
   8   4  -2   27.70   14.80
  -8   4   2   41.00   13.90
   7  -4  -2  600.64   50.79
  -7  -4   2  659.53   49.10
   7  -4  -2  697.23   52.79
   7  -4  -2  641.84   50.59
   7  -4  -2  754.52   50.39
  -7   4   2  718.03   50.79
   7   4  -2  586.44   49.00
  -7   4   2  692.33   51.79
  -7   4   2  673.43   48.30
  -7   4   2  592.54   48.60
   7   4  -2  661.53   49.50
   6  -4  -2    1.10    6.60
  -6  -4   2   -8.50    6.20
   6  -4  -2    4.00    7.90
   6  -4  -2   10.70    7.20
  -6  -4   2   -2.90    7.30
   6   4  -2   -0.20    7.60
  -6   4   2   -4.80    8.40
  -6   4   2    6.70    6.10
  -6   4   2   11.60    8.00
   6   4  -2   11.60    7.80
   6   4  -2   -3.60    4.70
  -6   4   2    3.60    6.70
   5  -4  -2  361.16   28.50
   5  -4  -2  405.06   30.70
  -5  -4   2  421.36   31.70
   5  -4  -2  348.07   30.70
   5  -4  -2  349.27   30.40
  -5  -4   2  332.07   29.60
  -5   4   2  330.37   28.70
  -5   4   2  317.37   28.20
  -5   4   2  335.37   28.30
   5   4  -2  416.16   29.70
   5   4  -2  308.27   30.90
   5   4  -2  351.86   29.30
  -5   4   2  346.17   32.10
   4  -4  -2   22.00    6.80
  -4  -4   2   24.20   10.10
  -4  -4   2   23.90    8.40
   4  -4  -2   28.80    9.70
   4  -4  -2   21.50    7.90
   4  -4  -2   39.50    9.90
  -4   4   2   19.90    8.20
  -4   4   2   25.30    7.80
  -4   4   2   35.70    9.50
  -4   4   2   30.60    8.10
   4   4  -2   34.90    8.80
  -4   4   2   40.80   12.20
   4   4  -2   37.50   12.10
  -3  -4   2  408.56   30.70
   3  -4  -2  364.76   30.00
   3  -4  -2  345.87   27.90
   3  -4  -2  319.77   29.00
  -3  -4   2  410.16   32.60
   3  -4  -2  396.46   32.30
  -3   4   2  401.96   31.00
  -3   4   2  372.66   29.30
  -3   4   2  482.45   29.70
  -3   4   2  470.65   35.10
   3   4  -2  397.96   30.90
   3   4  -2  408.86   30.10
  -3   4   2  485.35   31.20
   3   4  -2  348.97   32.00
   2  -4  -2   56.99    9.80
   2  -4  -2   50.19    9.30
   2  -4  -2   41.20   11.40
   2  -4  -2   44.20    7.80
  -2  -4   2   44.10    9.20
   2   4  -2   47.60    9.10
   2   4  -2   55.29    9.70
  -2   4   2   72.89   12.40
   2   4  -2   42.00   12.50
  -2   4   2   46.00    9.50
  -2   4   2   61.09   12.80
  -2   4   2   41.60    8.10
  -2   4   2   45.50    7.90
   1  -4  -2  996.60   67.79
  -1  -4   2 1011.10   67.49
  -1  -4   2 1070.29   68.29
   1  -4  -2  981.40   67.49
  -1  -4   2 1056.79   67.79
   1   4  -2 1192.88   67.89
  -1   4   2 1120.99   70.39
   1   4  -2 1128.69   72.29
  -1   4   2 1177.08   68.09
  -1   4   2 1053.19   66.09
  -1   4   2 1075.59   71.39
   0  -4   2    2.60    3.80
   0  -4  -2    4.70    5.30
   0  -4   2    0.50    5.10
   0  -4  -2   -1.70    6.10
   0  -4   2    0.60    3.70
   0  -4  -2    1.40    4.30
   0   4  -2    4.90    7.20
   0   4   2    3.40    4.20
   0   4   2    2.60    7.40
   0   4  -2   -4.90    5.50
   0   4   2    7.80    4.60
   1  -4   2  826.52   55.49
  -1  -4  -2  836.72   58.29
   1  -4   2  774.12   56.99
  -1  -4  -2  955.50   56.39
  -1  -4  -2  967.80   56.59
   1  -4   2  766.72   53.29
   1   4   2  798.92   54.99
   1   4   2  845.92   54.99
  -1   4  -2  813.32   54.89
   1   4   2  800.72   57.89
  -1   4  -2  898.61   53.59
  -1   4  -2  833.42   56.79
  -2  -4  -2 1614.84   99.79
   2  -4   2 1489.65   99.29
  -2  -4  -2 1544.55  102.09
   2  -4   2 1652.63   97.49
   2  -4   2 1788.52  102.09
   2  -4   2 1542.95   97.19
   2   4   2 1650.03   99.59
  -2   4  -2 1338.47   97.99
  -2   4  -2 1613.84   97.29
   2   4   2 1537.35  101.69
   2   4   2 1744.03   99.89
  -2   4  -2 1589.44  100.19
   3  -4   2   41.30   11.70
  -3  -4  -2   14.10    8.80
   3  -4   2   27.70    7.90
   3  -4   2   23.00   10.40
   3  -4   2   23.20    7.10
  -3  -4  -2   49.70   13.00
  -3   4  -2   46.00   10.70
  -3   4  -2   48.50    9.00
   3   4   2   31.70    9.60
  -3   4  -2   37.20    8.90
   3   4   2   31.40   10.00
   3   4   2   20.80    8.80
  -3   4  -2   56.19   10.70
   4  -4   2  326.27   28.70
  -4  -4  -2  419.06   34.60
   4  -4   2  297.87   28.80
   4  -4   2  364.16   32.80
   4  -4   2  388.76   32.80
  -4  -4  -2  370.46   32.40
   4   4   2  378.96   34.00
   4   4   2  474.95   33.10
  -4   4  -2  457.45   33.40
   4   4   2  447.76   30.80
  -4   4  -2  344.47   29.20
  -4   4  -2  453.25   33.60
  -5  -4  -2   60.89   15.70
   5  -4   2   63.39   12.00
  -5  -4  -2   65.39   14.90
   5  -4   2   54.19   14.20
   5  -4   2   86.19   16.40
   5  -4   2   73.69   12.80
  -5   4  -2   79.29   15.80
   5   4   2   96.69   17.50
   5   4   2   51.69   11.10
  -5   4  -2   62.09   13.00
   5   4   2   63.69   12.80
  -5   4  -2   74.39   12.80
  -6  -4  -2  445.56   38.90
   6  -4   2  411.16   34.90
   6  -4   2  438.66   38.90
   6  -4   2  427.86   39.00
   6  -4   2  421.96   35.90
  -6  -4  -2  431.06   38.80
   6   4   2  365.96   34.30
  -6   4  -2  475.35   38.10
  -6   4  -2  458.35   38.00
   6   4   2  465.65   37.60
  -6   4  -2  505.75   36.90
   7  -4   2   50.59   15.80
   7  -4   2   46.90   15.40
   7  -4   2   34.70   13.80
  -7  -4  -2   59.09   16.70
   7  -4   2   35.30   12.10
  -7  -4  -2   16.30   13.50
  -7   4  -2   50.49   13.00
  -7   4  -2   23.20   12.00
   7   4   2   33.70   15.10
  -7   4  -2   46.20   14.00
   7   4   2   44.40   12.50
   7   4   2   47.60   13.20
   8  -4   2   31.30   11.40
   8  -4   2   12.70   10.70
  -8  -4  -2    8.30   13.10
   8  -4   2   -3.60   11.00
   8  -4   2   -4.30   10.40
  -8  -4  -2    0.20   10.50
  -8   4  -2    7.60    7.40
   8   4   2   20.80   12.20
  -8   4  -2   16.10   11.80
   8   4   2    9.40    9.90
  -8   4  -2    6.20   10.00
   8   4   2   21.50   12.50
   9  -4   2   36.50   13.20
  -9  -4  -2   11.60   13.20
  -9  -4  -2   17.30   14.70
   9  -4   2   16.70   13.50
   9  -4   2   18.30   12.40
   9  -4   2   15.80   14.40
  -9   4  -2   21.10   12.20
   9   4   2   25.90   15.50
  -9   4  -2    5.40   12.20
  -9   4  -2   19.70   13.80
   9   4   2    7.80   11.80
   9   4   2   -0.40    9.10
 -10  -4  -2   79.89   20.00
  10  -4   2   27.30   17.30
 -10  -4  -2   47.30   17.00
  10  -4   2   57.49   17.10
  10  -4   2   56.29   18.60
  10  -4   2   32.00   17.70
 -10   4  -2   22.50   15.30
 -10   4  -2   62.59   16.70
  10   4   2   77.49   21.90
  10   4   2   22.70   13.40
 -10   4  -2   30.50   15.90
  10   4   2   53.09   18.40
  11  -4   2  114.19   23.70
  11  -4   2   95.69   27.50
  11  -4   2   84.79   19.80
  11  -4   2   78.89   28.70
 -11  -4  -2   75.59   19.90
 -11  -4  -2   75.59   22.40
 -11   4  -2  107.69   23.00
  11   4   2   68.39   20.20
  11   4   2  127.19   23.60
  10  -5  -2   59.19   20.20
  10  -5  -2   18.10   16.80
 -10  -5   2   19.30   15.20
  10  -5  -2   47.20   14.70
  10  -5  -2   40.40   17.10
 -10   5   2   24.50   12.50
  10   5  -2   40.80   16.00
 -10   5   2   55.39   16.20
  10   5  -2   42.50   19.30
 -10   5   2   40.00   11.90
  10   5  -2   50.59   16.00
   9  -5  -2   -0.20    8.30
   9  -5  -2   14.50   13.00
   9  -5  -2   -3.30   11.70
   9  -5  -2    3.40    9.70
   9   5  -2    5.80    9.30
  -9   5   2    5.10    9.60
  -9   5   2   -9.00    7.40
   9   5  -2    4.10   10.50
  -9   5   2   10.30   11.70
  -9   5   2    1.30    9.70
   9   5  -2    2.10   13.50
   8  -5  -2    6.90    8.70
   8  -5  -2   31.10   16.00
   8  -5  -2   15.70   12.40
   8  -5  -2   39.40   12.70
   8   5  -2    8.30    9.40
   8   5  -2   17.80   11.00
  -8   5   2   18.30   12.70
  -8   5   2   22.70   11.20
  -8   5   2    9.60   10.70
   8   5  -2   38.60   14.70
  -8   5   2   34.90   11.10
   7  -5  -2  149.79   21.20
   7  -5  -2  181.88   24.40
   7  -5  -2  121.89   22.80
  -7  -5   2  157.68   24.20
   7  -5  -2  135.29   22.40
   7   5  -2  135.39   21.50
   7   5  -2  145.09   21.90
  -7   5   2  165.68   22.80
   7   5  -2  136.29   24.10
  -7   5   2  173.08   22.60
  -7   5   2  155.68   21.90
  -7   5   2  169.48   25.50
  -6  -5   2   28.40   12.30
   6  -5  -2   50.79   11.30
   6  -5  -2   62.19   13.60
  -6  -5   2   36.40   11.70
   6  -5  -2   40.80   12.90
   6   5  -2   35.10   13.80
  -6   5   2   25.30    9.80
  -6   5   2   40.90   15.00
   6   5  -2   42.90   11.00
  -6   5   2   45.10   11.10
   6   5  -2   32.20   11.10
  -6   5   2   35.80   11.10
   5  -5  -2  180.18   20.40
  -5  -5   2  200.78   24.60
   5  -5  -2  160.18   23.40
   5  -5  -2  154.88   22.20
  -5  -5   2  174.28   23.60
  -5   5   2  193.68   21.20
  -5   5   2  186.88   22.50
   5   5  -2  162.38   20.50
   5   5  -2  206.28   26.90
  -5   5   2  172.28   21.40
  -5   5   2  163.48   25.00
   4  -5  -2  408.46   34.80
   4  -5  -2  464.55   33.20
   4  -5  -2  421.56   36.80
   4  -5  -2  466.95   35.00
  -4  -5   2  444.16   35.20
  -4   5   2  452.05   35.40
  -4   5   2  423.86   37.60
   4   5  -2  415.56   35.30
  -4   5   2  519.45   36.10
  -4   5   2  412.16   33.90
   4   5  -2  468.15   34.70
  -4   5   2  431.66   32.90
   4   5  -2  427.46   37.70
   3  -5  -2  236.68   17.90
  -3  -5   2  163.98   19.90
   3  -5  -2  180.18   21.10
   3  -5  -2  131.79   17.80
   3  -5  -2  191.68   24.40
  -3   5   2  208.78   18.90
  -3   5   2  147.69   18.60
   3   5  -2  182.18   20.80
  -3   5   2  198.48   17.20
   3   5  -2  190.48   20.70
  -3   5   2  175.68   21.00
  -3   5   2  221.18   27.30
   3   5  -2  226.08   26.60
  -2  -5   2  303.17   24.60
   2  -5  -2  238.48   23.20
   2  -5  -2  289.87   27.20
   2  -5  -2  296.47   23.50
   2  -5  -2  272.17   23.60
   2   5  -2  271.27   23.10
  -2   5   2  233.88   28.70
   2   5  -2  275.47   23.10
  -2   5   2  264.67   21.30
  -2   5   2  277.37   25.70
   2   5  -2  280.67   31.30
   1  -5  -2  640.44   43.90
   1  -5  -2  678.23   43.90
  -1  -5   2  650.83   43.30
  -1  -5   2  734.33   43.80
   1  -5  -2  588.44   42.60
  -1  -5   2  560.34   43.00
   1   5  -2  644.34   48.10
  -1   5   2  573.94   45.20
  -1   5   2  521.65   41.60
  -1   5   2  576.24   46.60
  -1   5   2  689.53   41.30
   1   5  -2  573.14   41.70
   0  -5   2 1022.70   67.99
   0  -5  -2 1019.10   68.29
   0  -5  -2  999.90   72.49
   0  -5   2 1102.89   67.09
   0  -5   2 1105.49   68.19
   0  -5  -2 1058.99   67.89
   0   5  -2 1022.10   72.69
   0   5   2 1034.50   68.19
   0   5  -2  996.60   70.29
   0   5  -2 1085.49   66.39
   0   5   2  980.00   66.99
   0   5   2 1000.00   71.59
   0   5   2 1155.38   72.09
   1  -5   2   76.49   11.50
  -1  -5  -2   85.89   17.00
  -1  -5  -2   85.09   12.80
   1  -5   2   67.49   14.90
   1  -5   2   57.19   10.60
  -1  -5  -2   44.40   11.60
  -1   5  -2   64.59   10.20
  -1   5  -2   54.89   12.60
   1   5   2   46.60   14.10
   1   5   2   42.80   10.10
  -1   5  -2   44.10    9.30
   1   5   2   68.29   12.60
  -1   5  -2   44.40   11.30
   2  -5   2  121.19   17.60
   2  -5   2  147.99   21.80
   2  -5   2  139.69   15.80
  -2  -5  -2  135.99   18.50
  -2  -5  -2  154.08   22.60
   2   5   2  170.48   23.60
  -2   5  -2  122.99   17.70
  -2   5  -2  161.18   15.00
   2   5   2  131.89   18.00
   2   5   2  105.99   17.30
  -2   5  -2  136.29   17.30
  -2   5  -2  170.38   17.10
  -3  -5  -2   83.19   15.30
   3  -5   2   74.69   15.00
   3  -5   2   79.09   12.70
  -3  -5  -2   77.29   17.40
   3  -5   2   84.59   15.90
   3  -5   2   97.59   13.70
  -3   5  -2   89.29   13.30
  -3   5  -2  106.19   17.10
   3   5   2   86.69   14.30
  -3   5  -2   61.29   11.10
   3   5   2   77.89   16.60
   3   5   2   82.99   14.00
  -3   5  -2   75.39   13.60
   4  -5   2 2396.36  132.19
   4  -5   2 2247.28  131.99
  -4  -5  -2 2018.80  136.09
   4  -5   2 2075.39  135.49
  -4  -5  -2 2163.28  134.59
   4   5   2 2062.19  132.69
  -4   5  -2 2042.90  133.59
   4   5   2 1963.10  133.29
   4   5   2 1982.70  135.89
  -4   5  -2 2047.30  132.79
  -4   5  -2 2123.79  131.99
  -4   5  -2 2313.87  131.89
  -5  -5  -2  121.29   20.60
   5  -5   2  134.39   25.90
  -5  -5  -2  143.49   22.80
   5  -5   2  135.59   18.60
   5  -5   2  150.48   19.00
  -5   5  -2  140.29   20.10
  -5   5  -2  186.38   20.80
   5   5   2  132.79   23.60
   5   5   2  142.69   20.30
  -5   5  -2  118.39   19.80
   5   5   2  130.29   22.70
  -6  -5  -2  141.99   24.00
  -6  -5  -2  153.08   25.60
   6  -5   2  168.68   26.90
   6  -5   2  158.58   21.70
   6  -5   2  156.48   20.90
  -6   5  -2  168.48   24.50
   6   5   2  175.48   24.10
  -6   5  -2  163.18   24.40
   6   5   2  133.49   24.70
   6   5   2  176.78   22.20
  -6   5  -2  151.18   21.00
   7  -5   2  824.22   60.69
  -7  -5  -2  755.22   63.39
  -7  -5  -2  783.42   63.79
   7  -5   2  732.43   58.29
   7   5   2  911.51   61.19
  -7   5  -2  873.51   62.69
  -7   5  -2  818.72   59.79
   7   5   2  881.71   62.29
  -7   5  -2  756.62   60.49
   7   5   2  856.91   66.69
   8  -5   2   -5.70    7.00
   8  -5   2    0.30   11.60
  -8  -5  -2  -12.70    9.00
   8  -5   2    7.30    7.80
  -8  -5  -2  -16.20   11.20
   8   5   2   -5.00    7.90
   8   5   2   16.50   13.50
  -8   5  -2   -0.50    9.30
   8   5   2    3.70    9.70
  -8   5  -2   -2.20   11.00
   9  -5   2  201.28   28.90
  -9  -5  -2  118.59   24.80
   9  -5   2  164.98   29.80
  -9  -5  -2  128.69   26.50
   9  -5   2  175.28   25.70
  -9   5  -2  182.88   26.60
  -9   5  -2  130.09   23.80
   9   5   2  157.98   24.70
   9   5   2   90.39   24.90
   9   5   2  123.19   24.20
  -9   5  -2  134.59   24.80
 -10  -5  -2  317.97   44.30
  10  -5   2  369.06   44.30
  10  -5   2  504.45   63.39
 -10  -5  -2  367.46   42.00
  10  -5   2  396.56   49.99
 -10   5  -2  335.17   42.40
 -10   5  -2  337.17   41.80
  10   5   2  375.96   42.90
 -10   5  -2  323.47   40.50
  10   5   2  360.46   48.00
  10  -6  -2   20.50   12.70
  10  -6  -2   39.60   19.50
  10  -6  -2   -1.40   16.40
  10  -6  -2   27.70   17.70
 -10   6   2   20.80   12.90
  10   6  -2   17.50   12.40
 -10   6   2   12.60   13.40
  10   6  -2   25.90   12.80
 -10   6   2   34.40   13.50
 -10   6   2    0.10   10.20
  10   6  -2   11.20   16.40
   9  -6  -2   -3.80   11.90
   9  -6  -2   12.60   11.90
   9  -6  -2   -2.90    8.10
   9  -6  -2    1.20   11.80
  -9   6   2   -3.60   10.40
   9   6  -2    6.70    9.90
   9   6  -2   -0.90   12.30
  -9   6   2    0.70    8.70
  -9   6   2    0.00    9.80
  -9   6   2    9.30   13.30
   9   6  -2   14.10   11.80
  -8  -6   2    4.50   10.50
   8  -6  -2    7.90    9.70
   8  -6  -2   10.50    8.80
   8  -6  -2    5.40   11.50
   8  -6  -2  -10.70    9.10
   8   6  -2   -1.10    7.80
  -8   6   2    1.30   12.60
   8   6  -2    2.00   13.20
   8   6  -2    9.80    9.90
  -8   6   2    5.80   10.70
  -8   6   2    0.60    8.10
   7  -6  -2   40.90   13.70
   7  -6  -2   77.29   19.40
   7  -6  -2   38.20   14.50
  -7  -6   2   47.00   15.50
   7  -6  -2   25.90   10.50
  -7   6   2   34.50   12.20
  -7   6   2   23.90   15.80
  -7   6   2   34.20   13.10
  -7   6   2   56.19   13.60
   7   6  -2   57.39   18.80
   7   6  -2   29.60   11.40
   7   6  -2   24.50   11.10
   6  -6  -2   95.39   16.50
   6  -6  -2  129.99   22.70
  -6  -6   2   93.39   19.60
   6  -6  -2  110.89   18.80
   6  -6  -2   92.49   19.10
   6   6  -2  108.79   19.90
  -6   6   2  139.59   24.80
  -6   6   2  119.79   19.10
   6   6  -2  139.99   24.40
   6   6  -2  130.39   19.60
   6   6  -2  119.49   18.40
  -6   6   2  123.69   19.10
  -6   6   2  167.08   20.90
   5  -6  -2  195.18   25.50
   5  -6  -2  230.18   25.90
  -5  -6   2  152.68   23.00
  -5   6   2  195.78   23.90
  -5   6   2  192.28   27.50
   5   6  -2  256.77   31.30
   5   6  -2  269.87   29.90
  -5   6   2  217.68   25.70
  -5   6   2  217.48   26.00
   5   6  -2  176.88   23.60
  -5   6   2  202.08   23.20
   4  -6  -2    9.70    7.90
   4  -6  -2    7.90    6.30
   4  -6  -2    7.30    5.50
   4  -6  -2   -1.80    7.90
  -4  -6   2    0.20    6.80
  -4   6   2    8.90    7.70
   4   6  -2   21.10   12.00
  -4   6   2   19.00   11.50
   4   6  -2    7.70    6.90
  -4   6   2   16.30    9.20
  -4   6   2   12.80    6.90
   4   6  -2   -1.90    6.40
  -4   6   2    2.30    5.70
   3  -6  -2  289.97   26.50
  -3  -6   2  277.77   25.40
   3  -6  -2  299.57   25.60
   3  -6  -2  271.97   31.50
   3  -6  -2  243.78   23.00
  -3   6   2  255.17   23.00
   3   6  -2  329.57   31.20
  -3   6   2  365.76   27.30
   3   6  -2  282.27   24.90
  -3   6   2  263.97   24.50
  -3   6   2  336.67   31.30
  -3   6   2  304.37   27.20
   3   6  -2  261.17   25.00
   2  -6  -2   15.70    7.60
   2  -6  -2   24.00    9.60
   2  -6  -2   16.30   11.00
  -2  -6   2   22.70    9.10
   2   6  -2   45.40   10.00
   2   6  -2   50.49   14.10
  -2   6   2   35.70   11.40
  -2   6   2   17.80   11.50
  -2   6   2   38.00    7.90
   2   6  -2   32.00    9.20
  -2   6   2   17.80    7.50
   1  -6  -2   -0.10    5.90
   1  -6  -2   -1.50    4.50
  -1  -6   2    5.40    6.30
   1  -6  -2    1.40    4.90
  -1  -6   2    6.70    5.50
  -1  -6   2   14.90    8.00
   1   6  -2   -1.70    4.70
   1   6  -2  -10.40    4.70
  -1   6   2    0.10    5.00
  -1   6   2    2.80    4.30
  -1   6   2    7.40    9.90
  -1   6   2   -1.20    7.50
   0  -6   2  260.67   25.90
   0  -6   2  261.27   25.00
   0  -6  -2  294.07   25.80
   0  -6  -2  347.37   26.70
   0  -6  -2  311.67   26.60
   0  -6   2  297.97   24.70
   0   6  -2  305.87   34.30
   0   6  -2  294.67   23.90
   0   6   2  249.18   24.10
   0   6   2  323.17   34.50
   0   6   2  283.17   31.90
   0   6  -2  315.77   29.00
  -1  -6  -2   34.00   10.70
  -1  -6  -2   56.89   11.30
  -1  -6  -2   18.00   12.40
   1  -6   2   55.49   10.90
   1  -6   2   36.90    9.70
   1  -6   2   20.60    7.60
   1   6   2   46.80   10.00
  -1   6  -2   37.40   10.20
   1   6   2   27.90   12.10
  -1   6  -2   43.10   15.20
  -1   6  -2   36.90    8.40
  -1   6  -2   32.00    8.30
  -1   6  -2   38.10   12.00
   1   6   2   51.99   11.70
   2  -6   2   75.79   14.40
   2  -6   2   69.09   11.70
  -2  -6  -2   39.60   13.50
   2  -6   2   64.99   16.20
  -2  -6  -2  100.49   19.80
  -2   6  -2   91.19   12.60
  -2   6  -2   71.99   15.50
   2   6   2   83.79   18.30
  -2   6  -2   80.69   12.60
   2   6   2   72.69   13.40
  -2   6  -2   81.19   13.40
   2   6   2  102.09   15.60
   3  -6   2  937.11   64.69
  -3  -6  -2 1025.90   68.49
   3  -6   2 1116.59   65.79
   3  -6   2 1006.70   70.79
  -3  -6  -2  921.81   70.99
   3   6   2  922.31   66.49
  -3   6  -2  941.91   67.89
  -3   6  -2  977.10   64.39
  -3   6  -2 1061.39   67.59
   3   6   2 1018.50   71.69
   3   6   2  841.32   65.69
  -3   6  -2  937.21   64.39
   4  -6   2  493.05   39.00
  -4  -6  -2  442.86   37.90
   4  -6   2  469.85   35.10
   4  -6   2  405.06   34.00
  -4  -6  -2  426.26   40.40
  -4   6  -2  378.36   33.10
  -4   6  -2  440.96   37.40
   4   6   2  413.66   39.50
  -4   6  -2  391.06   35.50
   4   6   2  506.55   38.30
  -4   6  -2  475.95   35.40
   4   6   2  386.76   35.90
  -5  -6  -2  128.79   23.90
  -5  -6  -2   92.69   19.60
   5  -6   2  149.88   23.70
   5  -6   2  107.59   17.50
   5  -6   2  135.59   18.60
   5  -6   2   87.59   19.80
   5   6   2  158.98   25.80
  -5   6  -2  142.49   18.90
   5   6   2  174.58   20.50
  -5   6  -2  133.89   23.70
   5   6   2  133.69   21.90
  -5   6  -2  143.99   22.30
   6  -6   2    4.30    8.70
   6  -6   2   20.00    9.70
   6  -6   2    9.20   10.90
  -6  -6  -2   12.00   14.30
   6  -6   2   12.40    8.00
  -6  -6  -2   12.00   11.90
   6   6   2   14.00    9.10
  -6   6  -2   45.90   11.70
   6   6   2   23.90   14.00
  -6   6  -2   43.50   13.10
   6   6   2   28.90   12.20
   6   6   2   22.60   11.20
  -7  -6  -2    7.10   14.00
   7  -6   2    5.80   12.10
   7  -6   2   21.90   10.10
  -7  -6  -2   19.00   13.60
   7  -6   2    3.70    9.00
   7  -6   2   19.90   14.60
  -7   6  -2   17.20   10.50
   7   6   2    4.30    9.70
   7   6   2    5.10   12.80
   7   6   2   -6.40    9.20
   7   6   2    3.90    8.50
  -7   6  -2   20.80    9.90
  -8  -6  -2   -3.10   13.60
   8  -6   2   12.40   13.80
   8  -6   2    3.60    9.00
   8  -6   2   13.40   12.80
  -8  -6  -2    0.10   12.40
   8  -6   2   11.50   11.30
  -8   6  -2   12.90    9.70
  -8   6  -2   17.90   16.00
  -8   6  -2    8.70   12.90
   8   6   2   -0.10   12.40
   8   6   2    5.80   10.30
   8   6   2   17.90   11.30
   9  -6   2  -13.80   11.60
  -9  -6  -2   -9.50   14.90
   9  -6   2    8.30   10.70
   9  -6   2   -7.90   12.10
   9  -6   2   -6.30    9.20
  -9  -6  -2  -10.50   10.80
   9   6   2   -1.20    9.60
  -9   6  -2   -2.80   10.90
  -9   6  -2    4.70   11.10
   9   6   2  -14.80    8.20
  -9   6  -2    6.60   13.70
   9   6   2   -6.40   14.60
 -10  -6  -2  126.39   29.20
 -10  -6  -2   46.60   20.40
  10  -6   2   34.40   16.70
  10  -6   2  120.69   29.50
  10  -6   2  110.59   27.20
  10  -6   2   74.99   17.60
 -10   6  -2   33.50   18.80
 -10   6  -2   61.79   23.00
  10   6   2   30.80   23.00
  10   6   2   78.79   17.80
 -10   6  -2   88.59   20.60
  10   6   2   93.79   21.60
 -10   6  -2  100.59   22.70
  10  -7  -2   11.30   16.60
  10  -7  -2    9.10   13.40
  10  -7  -2   -8.80    8.90
  10  -7  -2   -7.00   15.00
 -10   7   2    9.00   14.90
  10   7  -2   32.80   20.40
  10   7  -2    0.70   11.90
 -10   7   2    1.50   11.20
  10   7  -2    4.40   16.30
  10   7  -2   -1.50   10.60
 -10   7   2    5.70   12.70
 -10   7   2   -3.00    9.60
  -9  -7   2    4.40   11.90
   9  -7  -2    0.20   13.20
   9  -7  -2   -7.70    8.60
   9  -7  -2   -4.20    9.00
   9  -7  -2   19.10   18.30
   9   7  -2   26.90   17.70
   9   7  -2    2.60   10.90
   9   7  -2   15.00   16.50
  -9   7   2    5.40   11.20
  -9   7   2   23.00   12.60
   9   7  -2   12.90   11.60
  -9   7   2   15.80   16.20
  -9   7   2   17.90   13.00
   8  -7  -2   11.00   11.40
   8  -7  -2   32.80   16.60
   8  -7  -2   16.00   13.50
  -8  -7   2   29.00   14.90
   8  -7  -2   26.70   12.20
  -8   7   2   17.40   17.70
   8   7  -2   24.60   16.30
  -8   7   2   18.50   11.60
  -8   7   2   18.00   11.60
  -8   7   2   21.70   12.30
   8   7  -2   12.30   10.50
   8   7  -2   30.80   13.20
   8   7  -2   19.60   14.20
   7  -7  -2   15.20   15.90
  -7  -7   2    1.00   10.80
   7  -7  -2   -7.90    6.60
   7  -7  -2    1.70    7.20
   7  -7  -2    1.20   11.40
   7   7  -2   -3.00   11.70
  -7   7   2    7.60   10.50
  -7   7   2   -4.50   12.50
  -7   7   2    0.10    8.30
   7   7  -2    0.50   10.60
   7   7  -2   -5.10    7.60
  -7   7   2    0.60    7.10
   7   7  -2    0.30    7.80
   6  -7  -2  118.19   22.10
   6  -7  -2   96.79   16.80
  -6  -7   2   98.79   19.80
   6  -7  -2  126.29   20.50
   6  -7  -2  123.69   24.80
  -6   7   2   79.29   21.00
   6   7  -2  131.59   22.40
  -6   7   2  119.39   19.80
   6   7  -2   95.79   18.80
  -6   7   2  100.29   17.00
   6   7  -2  136.19   21.10
  -6   7   2   97.19   19.20
   6   7  -2   80.79   21.10
   5  -7  -2   12.10    9.20
  -5  -7   2    8.20   10.00
   5  -7  -2   16.00   11.80
   5  -7  -2   21.50    8.10
   5  -7  -2   14.30   12.20
  -5   7   2   29.10   15.30
   5   7  -2    2.50   12.20
  -5   7   2   29.10    9.30
   5   7  -2   21.80   11.20
  -5   7   2   23.60   11.20
  -5   7   2   11.40    8.20
   5   7  -2   11.70    8.60
  -4  -7   2  315.47   32.00
   4  -7  -2  440.66   34.70
   4  -7  -2  390.16   42.00
   4  -7  -2  333.77   29.40
   4  -7  -2  406.06   32.40
  -4   7   2  338.97   29.10
  -4   7   2  368.96   33.10
   4   7  -2  392.96   32.50
  -4   7   2  359.46   31.10
  -4   7   2  322.57   30.90
   4   7  -2  330.37   40.20
  -4   7   2  393.06   37.10
   4   7  -2  284.87   30.60
   3  -7  -2  223.58   35.60
  -3  -7   2  276.67   25.90
   3  -7  -2  293.27   25.40
   3  -7  -2  208.08   25.70
   3  -7  -2  256.67   28.40
  -3   7   2  199.58   30.00
   3   7  -2  228.68   31.10
  -3   7   2  210.68   20.60
   3   7  -2  231.48   26.20
   3   7  -2  217.18   25.40
  -3   7   2  226.78   22.70
  -3   7   2  211.78   27.40
   2  -7  -2  134.89   19.40
   2  -7  -2  121.09   17.10
   2  -7  -2  108.99   17.90
  -2  -7   2   85.59   16.60
  -2  -7   2  148.19   18.90
  -2   7   2  138.99   21.00
  -2   7   2  125.49   22.10
  -2   7   2   90.39   15.30
   2   7  -2  103.29   21.20
   2   7  -2  129.99   17.30
  -2   7   2  111.29   14.90
   1  -7  -2   -3.50    4.40
  -1  -7   2    3.50    6.70
   1  -7  -2   -5.20    4.40
  -1  -7   2   -2.60    4.70
   1  -7  -2    8.10    6.40
  -1  -7   2   -2.30    6.00
   1   7  -2    1.00    9.00
  -1   7   2    1.50   10.20
   1   7  -2    1.70   10.10
   1   7  -2    3.30    5.00
  -1   7   2    7.30    4.90
  -1   7   2    3.20    5.30
  -1   7   2    0.90    8.00
   0  -7  -2  264.47   25.90
   0  -7  -2  264.07   25.90
   0  -7   2  271.77   25.90
   0  -7   2  329.37   27.70
   0  -7   2  284.37   25.20
   0  -7  -2  251.27   29.00
   0   7  -2  297.77   36.70
   0   7   2  281.67   25.60
   0   7   2  324.47   35.90
   0   7  -2  304.67   25.10
   0   7   2  311.37   35.10
   0   7  -2  312.37   30.40
  -1  -7  -2  231.28   33.20
   1  -7   2  266.87   26.20
   1  -7   2  325.47   27.30
   1  -7   2  285.27   24.70
  -1  -7  -2  274.07   26.80
  -1  -7  -2  215.98   26.60
   1   7   2  299.07   35.50
   1   7   2  228.98   23.90
  -1   7  -2  221.28   22.20
  -1   7  -2  348.97   39.30
  -1   7  -2  315.37   34.50
   1   7   2  335.37   27.50
  -1   7  -2  272.27   23.40
  -2  -7  -2   -5.20    7.30
  -2  -7  -2    7.10   11.80
  -2  -7  -2   29.40   10.00
   2  -7   2    3.10    9.30
   2  -7   2   19.20    7.60
   2  -7   2    8.30    8.90
   2   7   2   15.30    8.70
  -2   7  -2   10.60   10.30
   2   7   2   16.30   11.50
   2   7   2   11.20    7.30
  -2   7  -2    3.80   11.40
  -2   7  -2   15.00    8.60
  -2   7  -2   12.00    6.70
  -2   7  -2    4.30    5.40
  -3  -7  -2   12.00    9.70
   3  -7   2    3.40    8.10
   3  -7   2    1.20    9.60
  -3  -7  -2   -6.20    9.90
   3  -7   2    9.50    7.30
  -3   7  -2    8.00    6.90
   3   7   2    2.40    7.90
  -3   7  -2   19.40   14.00
  -3   7  -2    2.30    8.10
   3   7   2   12.00   11.70
  -3   7  -2   11.60    8.30
   3   7   2   12.20    7.90
  -3   7  -2    0.90    4.90
   4  -7   2  172.18   20.80
  -4  -7  -2  156.68   23.80
   4  -7   2  129.49   19.40
   4  -7   2  170.68   27.20
   4  -7   2  175.68   25.40
  -4  -7  -2  117.79   24.30
  -4   7  -2  102.09   18.90
   4   7   2  138.69   21.80
  -4   7  -2  143.99   19.40
   4   7   2  143.49   22.30
  -4   7  -2  133.19   22.50
   4   7   2  107.89   23.30
  -4   7  -2  186.48   22.00
   5  -7   2  182.68   29.60
   5  -7   2  155.28   21.50
  -5  -7  -2  217.28   47.60
   5  -7   2  200.38   24.80
   5  -7   2  194.08   28.30
  -5  -7  -2  190.28   32.30
   5   7   2  198.08   24.10
  -5   7  -2  172.68   26.40
   5   7   2  223.88   29.60
  -5   7  -2  230.88   28.80
   5   7   2  221.38   32.70
  -5   7  -2  195.18   27.10
   5   7   2  200.18   26.70
  -6  -7  -2  136.59   27.90
  -6  -7  -2  110.29   23.80
   6  -7   2  114.79   25.20
   6  -7   2  134.69   24.70
   6  -7   2  122.99   19.30
   6  -7   2  172.68   23.90
   6   7   2  182.58   27.90
  -6   7  -2   86.09   18.00
   6   7   2  179.68   26.00
   6   7   2   89.29   18.10
  -6   7  -2  183.78   25.80
  -6   7  -2  180.88   25.60
   6   7   2  142.19   27.30
   7  -7   2  427.46   39.10
  -7  -7  -2  479.75   52.79
   7  -7   2  530.55   56.59
   7  -7   2  452.25   40.70
  -7  -7  -2  454.75   44.80
   7  -7   2  455.05   44.10
   7   7   2  461.35   54.09
  -7   7  -2  458.85   41.90
  -7   7  -2  447.66   43.00
   7   7   2  453.25   41.70
   7   7   2  519.55   45.60
   7   7   2  466.25   40.50
   8  -7   2  170.48   26.40
  -8  -7  -2  156.18   33.20
   8  -7   2  165.58   29.70
  -8  -7  -2  150.68   28.60
   8  -7   2  122.59   21.80
   8  -7   2  173.98   31.40
  -8   7  -2  180.78   33.70
  -8   7  -2  153.28   26.10
   8   7   2  149.09   30.90
  -8   7  -2  110.99   22.60
  -8   7  -2  154.28   24.40
   8   7   2  102.39   20.50
   8   7   2  120.19   26.20
   8   7   2  154.38   26.40
   9  -7   2   -5.50   15.50
  -9  -7  -2    2.60   14.50
   9  -7   2   -0.20   10.00
   9  -7   2   -9.80   14.10
   9  -7   2    2.30   11.10
   9   7   2   -7.30   12.40
  -9   7  -2   -4.90   14.90
  -9   7  -2    0.50   10.70
  -9   7  -2  -12.20   18.00
   9   7   2  -16.40   11.50
   9   7   2    2.30   10.20
  -9   7  -2   -3.80    9.60
   9   7   2   -8.80   13.40
   9  -8  -2   32.80   23.10
   9  -8  -2    9.10   15.50
  -9  -8   2   -3.80   12.80
   9  -8  -2   21.20   12.80
  -9   8   2    8.00   12.60
   9   8  -2   17.70   16.90
   9   8  -2   19.20   14.00
  -9   8   2   29.90   16.60
  -9   8   2   14.80   18.20
   9   8  -2   10.40   12.60
   9   8  -2   15.10   18.10
  -9   8   2   25.40   15.30
   8  -8  -2    7.80   10.50
  -8  -8   2   12.20   12.50
   8  -8  -2    8.80   13.00
   8  -8  -2   20.90   10.70
   8   8  -2    5.50   10.40
  -8   8   2   10.40   11.20
  -8   8   2    5.90   15.80
   8   8  -2   -1.30   13.50
   8   8  -2   11.60   12.20
  -8   8   2    2.00   12.00
   8   8  -2   -1.40   12.10
  -8   8   2    3.80   10.80
   7  -8  -2   13.30   13.80
   7  -8  -2    0.20    9.30
  -7  -8   2   12.80   11.50
   7  -8  -2    7.10    8.00
   7  -8  -2   -8.10    9.90
   7   8  -2   -5.50    6.90
   7   8  -2    4.40   11.30
  -7   8   2   22.60   13.10
   7   8  -2    1.70    9.10
  -7   8   2    3.30    9.80
  -7   8   2   10.90   16.20
   7   8  -2   16.10   15.00
   6  -8  -2    1.60    6.90
   6  -8  -2   -2.90   10.60
   6  -8  -2   -0.30    7.70
   6  -8  -2    2.90   10.50
  -6  -8   2   -2.70    8.90
   6   8  -2   -5.40    8.80
  -6   8   2    1.20    8.80
   6   8  -2   -1.50   13.30
  -6   8   2    8.10   13.60
  -6   8   2   -6.30    6.10
   6   8  -2   10.00    9.20
   6   8  -2    3.60    9.20
  -6   8   2   -9.40    7.70
  -6   8   2    7.00    9.00
   5  -8  -2   56.09   22.10
   5  -8  -2   68.89   17.70
   5  -8  -2   32.90   10.90
  -5  -8   2   66.69   16.50
   5  -8  -2   58.39   14.20
  -5   8   2   31.60   12.20
  -5   8   2   74.89   16.50
  -5   8   2   58.49   14.00
   5   8  -2   77.79   21.20
   5   8  -2   57.89   14.60
  -5   8   2   47.30   17.90
   5   8  -2   61.99   15.80
  -5   8   2   54.39   15.30
   4  -8  -2   85.29   17.40
   4  -8  -2  141.99   21.10
   4  -8  -2  114.19   23.70
  -4  -8   2   64.29   16.90
   4  -8  -2   92.09   19.00
  -4   8   2  104.99   16.00
   4   8  -2   82.79   17.20
  -4   8   2   82.39   21.80
   4   8  -2   75.99   20.60
  -4   8   2  139.89   23.20
   4   8  -2  141.39   21.50
   3  -8  -2  159.68   22.90
   3  -8  -2  182.78   24.60
   3  -8  -2  157.58   23.00
   3  -8  -2  139.29   26.30
  -3  -8   2  177.78   22.80
  -3   8   2  133.29   20.40
   3   8  -2  143.89   22.10
   3   8  -2  149.88   27.10
  -3   8   2  169.68   29.00
   3   8  -2  152.48   22.00
  -3   8   2  194.18   21.20
  -3   8   2  179.08   25.50
  -2  -8   2   38.90   11.60
   2  -8  -2   58.79   14.50
  -2  -8   2   37.10   12.00
  -2  -8   2   42.50   13.00
   2  -8  -2   46.90   13.30
   2  -8  -2   10.50    8.30
  -2   8   2   40.10   16.00
   2   8  -2   47.10   11.60
  -2   8   2   78.49   14.60
  -2   8   2   24.40   12.70
  -2   8   2   43.60    9.70
   2   8  -2   25.80   14.70
  -1  -8   2  392.96   33.70
  -1  -8   2  366.06   32.30
  -1  -8   2  308.67   30.60
   1  -8  -2  377.86   33.40
   1  -8  -2  305.67   31.00
   1   8  -2  363.86   40.90
   1   8  -2  436.56   40.10
  -1   8   2  378.76   35.60
   1   8  -2  365.96   30.50
  -1   8   2  349.96   28.60
  -1   8   2  298.97   39.70
  -1   8   2  349.07   30.30
   0  -8   2  120.39   18.90
   0  -8  -2  107.09   17.40
   0  -8   2   91.89   17.20
   0  -8  -2   92.09   17.70
   0  -8   2   95.49   16.10
   0  -8  -2   94.49   19.90
   0   8   2   77.49   19.00
   0   8  -2   67.29   18.00
   0   8   2  109.49   16.70
   0   8  -2  105.49   15.60
   0   8   2  114.49   22.20
   0   8  -2  108.89   23.30
  -1  -8  -2   52.59   12.80
   1  -8   2   27.70   10.10
   1  -8   2   11.90    8.20
   1  -8   2    7.70    7.40
  -1  -8  -2   23.10   11.70
  -1  -8  -2   28.00   13.20
  -1   8  -2   24.50    8.60
  -1   8  -2   13.50   11.20
  -1   8  -2   16.90    7.50
   1   8   2   20.60    9.50
   1   8   2   34.60   15.40
  -1   8  -2   36.50   16.50
   2  -8   2  179.18   23.50
   2  -8   2  173.08   25.10
   2  -8   2  181.08   25.10
  -2  -8  -2  170.88   24.20
  -2  -8  -2  161.18   29.40
  -2  -8  -2  186.88   25.90
  -2   8  -2  132.19   28.10
  -2   8  -2  202.68   28.00
  -2   8  -2  171.48   20.80
   2   8   2  182.48   24.30
   2   8   2  203.58   30.40
   2   8   2  170.38   23.10
  -2   8  -2  206.88   20.10
   3  -8   2  164.98   23.20
  -3  -8  -2  217.88   29.40
  -3  -8  -2  197.68   32.60
   3  -8   2  200.78   28.10
   3  -8   2  245.28   33.00
  -3   8  -2  190.18   23.30
  -3   8  -2  212.68   29.40
  -3   8  -2  181.38   31.80
   3   8   2  186.58   26.00
   3   8   2  229.08   27.60
  -3   8  -2  238.38   25.00
  -3   8  -2  210.58   26.20
   3   8   2  211.58   32.30
   4  -8   2   27.30   10.70
   4  -8   2   27.00   15.00
  -4  -8  -2   23.10   17.20
   4  -8   2   16.70   10.20
  -4  -8  -2   23.90   11.90
  -4   8  -2   55.59   16.40
   4   8   2   36.40   16.70
  -4   8  -2   16.30   16.90
  -4   8  -2   40.30   13.00
   4   8   2   18.20   11.20
  -4   8  -2   34.40   10.70
   4   8   2   42.60   12.70
  -4   8  -2   25.80   11.70
   5  -8   2  154.78   22.00
  -5  -8  -2  125.79   27.10
  -5  -8  -2  155.88   26.70
   5  -8   2  102.99   26.30
   5  -8   2  224.08   31.20
   5   8   2  189.38   31.10
  -5   8  -2  210.28   27.80
   5   8   2  157.08   24.70
   5   8   2  116.59   22.60
  -5   8  -2  137.39   20.90
  -5   8  -2  163.68   23.60
   5   8   2  153.78   27.80
  -5   8  -2  209.98   29.50
  -5   8  -2  183.78   32.60
   6  -8   2  141.19   22.60
   6  -8   2  174.28   29.50
   6  -8   2  166.38   24.80
  -6  -8  -2  181.58   29.80
   6  -8   2  162.88   30.10
  -6   8  -2  163.98   33.40
  -6   8  -2  175.18   28.90
   6   8   2  195.58   29.10
   6   8   2  217.88   34.20
  -6   8  -2  205.58   28.70
   6   8   2  170.48   26.60
   6   8   2  189.68   25.40
  -7  -8  -2   -8.50   15.50
   7  -8   2   31.20   16.90
   7  -8   2    2.40   13.00
  -7  -8  -2    3.60   13.00
   7  -8   2    8.90    9.70
   7  -8   2  -14.60    6.10
   7   8   2    1.00   11.00
   7   8   2    5.30   12.80
  -7   8  -2    8.20    8.70
  -7   8  -2   20.50   10.20
  -7   8  -2   -4.00   16.30
  -7   8  -2    6.10   11.30
   7   8   2   -0.40    8.30
   7   8   2   -1.10   12.40
   8  -8   2  163.88   31.20
   8  -8   2  110.29   29.10
   8  -8   2  205.98   27.80
  -8  -8  -2  103.79   27.60
  -8  -8  -2  162.58   31.80
   8  -8   2  213.78   30.60
  -8   8  -2  166.08   26.60
   8   8   2  168.88   28.50
   8   8   2  197.88   28.10
   8   8   2  158.58   33.80
   8   8   2  206.98   37.20
  -8   8  -2  210.38   31.90
  -8   8  -2  195.48   34.70
  -8   8  -2  169.38   27.70
   9  -8   2   91.19   19.60
   9  -8   2   27.80   20.90
  -9  -8  -2   16.10   19.10
   9   8   2  119.29   27.20
  -9   8  -2   61.09   18.80
  -9   8  -2  114.99   29.20
   9   8   2   68.09   20.10
   9   8   2   42.30   17.40
  -9   8  -2   61.09   18.10
   9   8   2   87.79   29.10
   9  -9  -2    7.50   13.60
   9  -9  -2   27.30   16.80
   9  -9  -2   10.10   12.50
   9  -9  -2   -7.80   17.10
  -9  -9   2   21.00   17.20
  -9   9   2  -14.50   14.60
  -9   9   2    2.40   15.50
  -9   9   2   32.90   21.20
   9   9  -2   16.10   14.20
  -9   9   2   -2.60   10.90
   9   9  -2    7.70   17.30
   9   9  -2    0.40   12.10
   8  -9  -2    7.10    9.60
   8  -9  -2   10.50   13.40
  -8  -9   2    9.30   15.90
   8  -9  -2   -1.80   14.90
   8  -9  -2    6.70   11.60
  -8   9   2   32.10   14.20
  -8   9   2    5.10   21.10
  -8   9   2   12.60   11.50
  -8   9   2    7.70   11.30
   8   9  -2   -8.00   14.30
   8   9  -2   14.00    9.30
   8   9  -2   -9.20    9.60
   7  -9  -2   18.00   16.70
  -7  -9   2   -9.60   12.40
   7  -9  -2    6.50   13.30
   7  -9  -2    9.40   11.30
   7  -9  -2   15.30    9.20
  -7   9   2   30.10   14.60
  -7   9   2   27.20   13.80
   7   9  -2   18.80   12.10
  -7   9   2   29.90   12.20
   7   9  -2   44.70   21.00
   7   9  -2   13.40   13.60
   7   9  -2   28.70   15.70
  -7   9   2   21.10   20.40
   6  -9  -2   10.30   12.80
   6  -9  -2    8.80   15.90
   6  -9  -2   -6.00    6.40
  -6  -9   2   -4.10   10.00
   6  -9  -2    1.10    8.60
  -6   9   2    9.30   11.60
   6   9  -2    2.00   10.60
  -6   9   2   -2.00    8.80
   6   9  -2  -15.50   13.00
   6   9  -2   -1.10    8.70
  -6   9   2   -1.30    9.60
  -6   9   2   11.90   16.20
   6   9  -2    4.50   11.20
   5  -9  -2   14.30   11.80
   5  -9  -2   47.40   19.60
   5  -9  -2   -2.30    8.20
  -5  -9   2   36.50   16.70
   5  -9  -2   17.50   13.30
  -5   9   2    8.20   11.40
   5   9  -2   15.10   15.90
  -5   9   2   16.80   16.00
  -5   9   2   25.90   10.40
   5   9  -2   39.70   13.80
  -5   9   2   16.70   10.70
   5   9  -2   33.30   13.90
   4  -9  -2  238.08   29.90
   4  -9  -2  280.47   34.60
   4  -9  -2  231.78   35.60
  -4  -9   2  273.17   33.80
   4   9  -2  209.08   28.50
  -4   9   2  231.48   27.40
   4   9  -2  199.08   33.90
  -4   9   2  259.67   35.00
   4   9  -2  247.08   30.90
  -4   9   2  202.38   35.20
  -4   9   2  242.38   29.70
  -3  -9   2  312.27   36.40
   3  -9  -2  349.27   37.70
   3  -9  -2  272.87   34.60
   3  -9  -2  294.57   30.60
  -3  -9   2  329.27   35.90
  -3   9   2  292.67   29.50
   3   9  -2  319.37   30.70
  -3   9   2  332.17   28.40
   3   9  -2  330.47   49.60
  -3   9   2  306.27   41.60
  -2  -9   2  145.69   22.30
  -2  -9   2  127.09   21.40
   2  -9  -2  147.89   23.60
   2  -9  -2  118.79   20.70
  -2  -9   2  196.78   25.30
   2  -9  -2  141.09   21.70
  -2   9   2  150.48   28.40
   2   9  -2  133.99   25.50
  -2   9   2  121.19   26.90
   2   9  -2  135.89   20.50
  -2   9   2  126.29   23.20
   2   9  -2  125.69   26.90
  -2   9   2  103.69   16.70
  -1  -9   2  167.18   26.50
  -1  -9   2  138.99   23.40
   1  -9  -2  192.58   26.60
  -1  -9   2  230.98   27.90
   1  -9  -2  216.38   29.60
   1  -9  -2  248.78   28.40
  -1   9   2  195.48   34.40
   1   9  -2  198.98   32.10
   1   9  -2  171.78   33.40
  -1   9   2  168.28   23.20
  -1   9   2  239.38   35.00
   1   9  -2  262.87   27.70
  -1   9   2  197.98   22.60
   0  -9  -2  184.88   26.20
   0  -9   2  140.39   22.80
   0  -9  -2  258.27   29.90
   0  -9   2  188.78   25.90
   0  -9   2  189.48   26.20
   0  -9  -2  259.07   29.60
   0   9   2  220.18   33.90
   0   9  -2  230.88   25.90
   0   9  -2  182.98   22.90
   0   9  -2  206.08   34.20
   0   9   2  223.88   26.30
   1  -9   2   56.49   14.30
  -1  -9  -2   33.20   14.40
   1  -9   2   50.29   14.90
   1  -9   2   45.20   12.30
  -1  -9  -2   42.90   14.00
  -1  -9  -2   31.70   12.20
   1   9   2   28.80   15.30
  -1   9  -2   56.79   19.20
  -1   9  -2   48.10   11.30
   1   9   2   48.40   13.30
   1   9   2   54.29   18.00
  -1   9  -2   24.80    9.50
  -1   9  -2   55.09   16.70
  -2  -9  -2  220.28   27.60
   2  -9   2  204.88   25.70
  -2  -9  -2  221.58   29.10
   2  -9   2  226.38   29.10
   2  -9   2  235.38   30.50
  -2  -9  -2  182.68   27.50
  -2   9  -2  196.68   30.10
  -2   9  -2  200.88   28.00
   2   9   2  218.48   28.40
   2   9   2  217.88   33.50
  -2   9  -2  186.88   34.20
  -2   9  -2  154.88   22.70
   3  -9   2  347.57   44.50
   3  -9   2  457.25   35.30
  -3  -9  -2  402.26   38.10
   3  -9   2  327.37   39.70
   3  -9   2  359.46   40.00
   3   9   2  356.66   34.40
   3   9   2  456.05   50.29
  -3   9  -2  351.96   32.80
  -3   9  -2  378.46   42.40
  -3   9  -2  323.87   31.20
   3   9   2  337.77   38.70
  -3   9  -2  452.25   52.29
  -3   9  -2  339.27   33.70
   4  -9   2  261.87   34.30
   4  -9   2  197.58   34.00
  -4  -9  -2  184.38   29.40
   4  -9   2  136.59   37.40
  -4   9  -2  227.38   29.60
  -4   9  -2  213.98   41.60
  -4   9  -2  215.18   26.10
   4   9   2  173.78   27.00
  -4   9  -2  205.98   26.90
   4   9   2  233.68   36.80
  -4   9  -2  212.68   30.90
   4   9   2  219.28   29.70
  -5  -9  -2   40.20   16.90
   5  -9   2   46.60   19.80
   5  -9   2   64.09   18.70
  -5  -9  -2   38.20   19.70
   5  -9   2   48.20   13.60
  -5   9  -2   20.40   10.80
  -5   9  -2   77.09   24.00
  -5   9  -2   62.79   16.70
   5   9   2   25.60   18.00
  -5   9  -2   43.70   16.20
   5   9   2   22.70   13.90
  -5   9  -2   34.90   12.80
   5   9   2   41.20   15.40
   6  -9   2   20.40   11.10
   6  -9   2    1.40    9.00
  -6  -9  -2   19.80   21.60
   6  -9   2   16.90   17.00
   6  -9   2    2.40   13.60
  -6  -9  -2   -5.70   11.90
   6   9   2   27.90   19.00
   6   9   2   54.19   16.80
  -6   9  -2   24.80   16.40
  -6   9  -2   26.20   13.70
  -6   9  -2   42.00   22.00
  -6   9  -2   47.40   13.70
   6   9   2   11.60    9.90
   6   9   2   17.80   13.10
   7  -9   2  114.29   30.00
   7  -9   2  119.29   26.90
  -7  -9  -2   86.39   24.30
   7  -9   2  118.99   20.00
   7  -9   2  131.59   23.60
  -7   9  -2  125.39   31.60
   7   9   2  159.98   32.60
  -7   9  -2  121.79   23.50
   7   9   2  113.89   21.80
   7   9   2  134.69   26.50
   7   9   2  104.79   23.70
  -7   9  -2   57.89   18.00
   8  -9   2  306.27   34.60
  -8  -9  -2  233.88   38.00
   8  -9   2  245.78   49.30
   8  -9   2  226.68   32.70
   8  -9   2  187.78   34.70
  -8   9  -2  238.08   41.90
   8   9   2  233.48   31.90
  -8   9  -2  202.98   30.60
  -8   9  -2  249.38   35.50
   8   9   2  180.38   33.20
   8   9   2  221.28   37.60
   8   9   2  208.18   33.10
   8 -10  -2   12.10   12.00
  -8 -10   2    1.70   17.20
   8 -10  -2   24.70   18.40
   8 -10  -2    0.70   11.70
   8 -10  -2   17.90   18.70
  -8  10   2   -5.50   10.70
   8  10  -2   21.00   14.90
  -8  10   2   20.90   10.90
   8  10  -2    5.20   15.50
   8  10  -2   -4.50   11.50
  -8  10   2    7.00   19.30
   7 -10  -2   15.70   13.80
   7 -10  -2    2.00   11.10
   7 -10  -2    0.80   14.20
   7 -10  -2   22.90   16.10
  -7 -10   2   -0.70   14.50
  -7  10   2   18.90   20.70
   7  10  -2    2.20   13.90
  -7  10   2    1.10   12.70
   7  10  -2   30.60   16.70
   7  10  -2   10.30   12.30
  -7  10   2   18.90   12.50
   7  10  -2    5.60   17.60
   6 -10  -2   18.10   13.20
   6 -10  -2   35.70   18.10
  -6 -10   2   17.80   15.00
   6 -10  -2   31.90   20.30
   6 -10  -2   25.40   15.40
   6  10  -2   34.20   21.20
   6  10  -2   28.30   14.80
  -6  10   2   33.70   16.50
  -6  10   2   23.20   12.70
   6  10  -2   22.40   14.30
  -6  10   2   31.40   22.10
  -6  10   2   26.30   14.10
   5 -10  -2  305.37   44.80
  -5 -10   2  220.38   35.00
   5 -10  -2  269.47   35.30
   5 -10  -2  278.67   37.60
   5 -10  -2  285.27   36.70
  -5 -10   2  311.67   36.40
   5  10  -2  276.67   34.90
  -5  10   2  262.67   42.30
  -5  10   2  343.27   33.30
   5  10  -2  340.27   38.50
   5  10  -2  322.97   44.70
  -5  10   2  313.07   39.50
  -4 -10   2  -12.00    9.00
   4 -10  -2    9.90    9.60
   4 -10  -2   -1.40   11.80
  -4 -10   2   -7.80    8.30
   4 -10  -2    6.20   10.40
   4  10  -2  -16.80   11.60
   4  10  -2    8.90    9.20
  -4  10   2    2.40   15.60
  -4  10   2   16.90    9.00
  -4  10   2   13.20   11.90
  -4  10   2    6.20    9.20
   3 -10  -2  428.66   46.90
  -3 -10   2  414.46   38.80
  -3 -10   2  390.46   40.20
   3 -10  -2  426.46   39.20
  -3  10   2  394.86   45.80
   3  10  -2  456.65   39.10
  -3  10   2  429.06   35.90
   3  10  -2  397.86   51.39
  -3  10   2  476.05   53.99
  -3  10   2  427.66   37.80
   2 -10  -2  123.79   23.30
   2 -10  -2  158.28   23.50
  -2 -10   2  113.59   21.10
   2 -10  -2  136.09   24.20
  -2 -10   2  133.99   22.20
  -2  10   2  115.99   18.60
   2  10  -2  130.29   21.50
   2  10  -2  140.29   27.50
  -2  10   2  148.89   26.90
   2  10  -2  156.68   30.60
  -2  10   2  131.09   21.00
  -2  10   2  107.49   26.40
  -1 -10   2  205.38   27.60
   1 -10  -2  144.89   23.80
   1 -10  -2  102.39   24.30
   1 -10  -2  128.89   24.30
  -1 -10   2  118.79   22.30
  -1 -10   2  116.19   22.40
   1  10  -2  164.38   34.90
  -1  10   2  198.88   24.50
   1  10  -2  192.88   34.90
   1  10  -2  112.29   27.50
  -1  10   2  147.79   26.80
  -1  10   2  193.18   32.70
   0 -10   2  347.37   33.40
   0 -10   2  330.47   38.50
   0 -10  -2  429.96   36.10
   0 -10   2  355.46   39.50
   0  10   2  338.17   42.20
   0  10   2  242.08   33.80
   0  10   2  369.76   47.00
   0  10  -2  309.87   29.50
   0  10  -2  290.17   44.30
   0  10   2  306.07   30.90
  -1 -10  -2  625.44   51.09
   1 -10   2  547.85   46.40
   1 -10   2  509.15   48.40
  -1 -10  -2  644.54   49.60
   1 -10   2  655.13   51.19
  -1 -10  -2  514.95   47.80
  -1  10  -2  543.85   48.40
   1  10   2  617.94   55.89
  -1  10  -2  389.96   51.89
  -1  10  -2  578.94   64.19
  -1  10  -2  646.64   45.90
   1  10   2  625.44   47.70
  -2 -10  -2  348.07   40.30
   2 -10   2  354.36   41.00
   2 -10   2  424.26   38.30
  -2 -10  -2  326.77   39.90
  -2 -10  -2  354.16   46.20
   2 -10   2  405.56   36.00
  -2  10  -2  390.16   50.09
  -2  10  -2  343.87   31.80
  -2  10  -2  311.47   41.10
   2  10   2  354.36   34.40
   2  10   2  292.87   44.10
  -2  10  -2  392.26   33.40
   3 -10   2   28.30   11.80
   3 -10   2   23.40   14.50
  -3 -10  -2   19.00   12.20
   3 -10   2   23.20   14.80
   3  10   2   26.10   12.40
  -3  10  -2   45.90   11.90
  -3  10  -2   48.90   12.80
   3  10   2   37.60   19.80
  -3  10  -2   48.10   22.50
   3  10   2   45.90   14.60
  -3  10  -2   39.60   16.20
  -4 -10  -2    2.90    9.60
   4 -10   2    6.90    9.50
   4 -10   2    9.60   12.90
   4 -10   2    4.70    9.50
   4 -10   2   14.50   15.50
   4  10   2    9.90   15.60
  -4  10  -2   13.00   17.10
   4  10   2   26.70   14.30
  -4  10  -2    8.60    9.20
   4  10   2    3.30   10.00
  -5 -10  -2  123.69   26.00
   5 -10   2   94.49   20.00
   5 -10   2   95.59   23.30
   5 -10   2   76.89   24.90
  -5  10  -2  117.19   20.20
  -5  10  -2  120.19   30.10
  -5  10  -2   87.39   20.00
   5  10   2  109.79   27.90
   5  10   2  121.29   25.20
   5  10   2  127.79   24.20
  -5  10  -2   87.09   20.70
   6 -10   2   88.59   20.80
   6 -10   2  182.48   32.60
  -6 -10  -2  117.89   28.00
   6 -10   2  124.89   31.30
  -6  10  -2  179.18   27.80
   6  10   2  147.59   32.20
   6  10   2  141.49   23.20
  -6  10  -2  159.18   32.80
   6  10   2  157.48   27.00
  -6  10  -2  150.08   28.60
   6  10   2  116.39   23.70
  -6  10  -2  130.09   22.40
   7 -10   2   10.20   12.60
   7 -10   2   43.30   18.80
  -7 -10  -2    2.60   16.30
   7 -10   2    1.80   12.70
  -7  10  -2   10.60   14.30
   7  10   2   42.50   21.30
   7  10   2   20.20   13.00
  -7  10  -2    0.60   19.80
   7  10   2   14.20   14.30
  -7  10  -2   43.60   14.70
   7  10   2    7.20   13.40
  -7  10  -2   25.60   15.50
   8 -10   2   31.50   22.90
   8 -10   2   48.50   15.70
  -8 -10  -2    9.60   16.90
   8 -10   2   30.60   15.50
   8 -10   2   16.90   21.40
   8  10   2   32.40   15.60
  -8  10  -2   40.50   18.60
  -8  10  -2   27.20   25.50
  -8  10  -2   16.20   15.40
  -8  10  -2   48.90   22.00
   8  10   2    9.90   15.40
   8  10   2   18.50   21.30
   7 -11  -2   82.79   25.20
   7 -11  -2   43.90   18.20
   7 -11  -2   54.39   21.30
   7 -11  -2   22.80   17.00
  -7 -11   2    7.20   16.80
   7  11  -2   86.19   28.00
  -7  11   2   18.20   19.40
  -7  11   2   71.29   18.90
   7  11  -2   59.69   27.00
   7  11  -2   29.40   16.90
  -7  11   2   38.40   23.70
   7  11  -2   28.20   15.30
   6 -11  -2    6.50   18.00
  -6 -11   2   42.60   17.90
   6 -11  -2   18.70   15.00
   6 -11  -2   50.79   16.20
  -6 -11   2   39.40   17.20
   6 -11  -2    8.60   15.40
  -6  11   2   64.99   15.80
   6  11  -2    5.30   12.30
   6  11  -2   57.29   17.70
  -6  11   2   58.39   19.60
   6  11  -2   35.70   21.60
  -6  11   2   42.70   15.40
  -6  11   2    6.90   20.20
   5 -11  -2  154.18   26.20
  -5 -11   2  150.98   27.70
  -5 -11   2  136.79   25.70
   5 -11  -2  161.78   29.90
   5 -11  -2  139.19   26.60
  -5  11   2  189.88   29.10
   5  11  -2  169.08   28.40
  -5  11   2  189.98   34.00
  -5  11   2  200.68   26.10
   5  11  -2  154.68   35.00
   4 -11  -2    3.50    9.50
  -4 -11   2   -8.20   10.00
   4 -11  -2   -4.60   11.70
  -4 -11   2   -8.80   11.10
   4 -11  -2  -11.10    7.80
  -4  11   2    1.10   19.20
   4  11  -2   13.80   11.40
   4  11  -2    5.60   17.20
  -4  11   2    9.70   11.50
   3 -11  -2   15.60   14.10
  -3 -11   2   25.50   15.10
   3 -11  -2   13.70   11.80
  -3 -11   2   15.50   12.60
   3 -11  -2   28.30   14.90
   3  11  -2   -1.00   15.40
   3  11  -2  -10.30   13.50
  -3  11   2    0.30   15.20
  -3  11   2   38.30   13.10
  -3  11   2   11.20    8.10
   3  11  -2   16.60   11.20
   2 -11  -2   78.99   19.00
   2 -11  -2   98.99   20.10
  -2 -11   2   84.19   19.60
  -2 -11   2   93.29   23.50
   2 -11  -2   43.50   16.40
  -2  11   2   98.19   19.70
   2  11  -2   92.19   18.40
  -2  11   2   73.09   15.30
   2  11  -2  122.89   29.10
  -2  11   2  119.19   28.10
   2  11  -2   75.69   23.90
  -1 -11   2   82.29   19.70
  -1 -11   2   76.39   18.50
   1 -11  -2   58.59   18.00
   1 -11  -2   52.59   17.60
  -1 -11   2   39.00   17.30
   1 -11  -2   55.49   15.90
   1  11  -2   51.39   22.90
   1  11  -2   82.39   17.10
  -1  11   2   64.59   14.20
  -1  11   2   44.90   21.80
  -1  11   2   59.39   14.40
   0 -11   2  528.35   46.20
   0 -11  -2  531.05   46.70
   0 -11   2  550.74   61.59
   0 -11  -2  532.95   47.50
   0 -11   2  434.56   44.70
   0 -11  -2  523.95   47.50
   0  11   2  535.65   42.80
   0  11  -2  602.04   65.49
   0  11  -2  503.65   42.50
   0  11  -2  604.44   45.30
   0  11   2  442.36   57.49
   0  11   2  607.14   46.70
  -1 -11  -2  133.19   24.80
   1 -11   2  147.89   30.20
   1 -11   2  164.88   28.10
   1 -11   2  115.09   21.50
  -1 -11  -2  162.48   26.70
  -1 -11  -2  165.38   27.70
  -1  11  -2  144.29   22.40
  -1  11  -2  148.69   32.50
   1  11   2  105.29   28.30
   1  11   2  237.28   29.40
  -1  11  -2   76.99   16.80
  -2 -11  -2   79.59   19.90
   2 -11   2   67.59   20.00
   2 -11   2   87.89   19.20
   2 -11   2  118.39   23.50
   2  11   2  139.09   29.30
  -2  11  -2   63.79   15.70
  -2  11  -2   90.49   25.80
  -2  11  -2  107.39   27.70
   2  11   2   69.79   17.90
  -3 -11  -2  110.29   22.00
   3 -11   2   75.79   21.20
   3 -11   2   98.99   22.10
  -3 -11  -2   83.19   21.10
   3 -11   2  105.19   21.00
  -3  11  -2   95.99   18.60
   3  11   2   90.59   20.40
  -3  11  -2  107.79   24.10
   3  11   2   98.99   25.10
  -3  11  -2  102.59   28.30
   4 -11   2  103.79   20.50
   4 -11   2   89.49   21.80
  -4 -11  -2   76.99   23.20
   4 -11   2   88.99   21.60
   4  11   2   71.89   18.00
   4  11   2  103.49   26.20
  -4  11  -2   83.29   22.70
  -4  11  -2   74.09   17.80
   4  11   2   73.39   20.50
  -4  11  -2   82.69   16.90
  -4  11  -2   23.50   21.20
   5 -11   2   28.30   22.30
   5 -11   2   51.09   15.20
  -5 -11  -2   63.79   22.30
   5 -11   2   85.79   22.20
   5 -11   2   65.39   16.40
   5  11   2   78.19   20.40
   5  11   2   51.49   23.60
  -5  11  -2   52.39   15.60
   5  11   2   26.70   17.00
  -5  11  -2   66.19   22.80
  -5  11  -2   58.29   15.90
  -5  11  -2   13.80   20.30
   6 -11   2    0.50   16.10
   6 -11   2   -4.40    8.20
  -6 -11  -2   -0.10   16.40
   6 -11   2   -0.30   10.80
   6  11   2   14.70   17.30
  -6  11  -2   38.10   18.90
   6  11   2    0.40   13.60
  -6  11  -2   -8.50   17.30
  -6  11  -2    0.00    8.80
   6  11   2   15.60   14.90
   6  11   2   -3.10   10.20
   7 -11   2   16.10   22.70
   7 -11   2   20.40   16.00
   7 -11   2   34.60   18.30
  -7 -11  -2    9.80   17.60
   7  11   2   17.50   12.60
   7  11   2   32.30   18.50
  -7  11  -2   45.40   20.40
  -7  11  -2   40.60   14.70
   7  11   2   29.50   23.90
   7  11   2   16.80   21.50
  -7  11  -2  -13.20   21.50
  -6 -12   2   -2.70   14.90
   6 -12  -2    5.50   15.00
   6 -12  -2    1.30   17.10
   6 -12  -2    3.20   13.00
  -6 -12   2   -6.30   15.60
   6  12  -2   10.20   21.20
  -6  12   2    5.30   12.00
  -6  12   2   -0.90   18.70
  -6  12   2    9.80   12.40
   6  12  -2    8.50   13.40
  -6  12   2   12.00   18.10
  -5 -12   2   -0.10   12.70
  -5 -12   2   -6.60   12.90
   5 -12  -2   -8.80   12.10
   5 -12  -2   -1.40   11.40
   5 -12  -2   -4.70   11.90
  -5  12   2   14.30   10.40
  -5  12   2   -3.70   17.40
  -5  12   2    7.40   13.20
   5  12  -2   13.10   14.10
  -5  12   2   -5.50   15.10
  -4 -12   2   62.99   19.00
   4 -12  -2   54.69   17.50
   4 -12  -2   36.40   20.20
  -4 -12   2   76.59   22.30
   4 -12  -2   93.29   21.40
  -4  12   2   45.00   23.00
   4  12  -2   72.49   31.90
  -4  12   2   56.29   14.90
  -4  12   2  102.89   21.50
   4  12  -2   51.29   25.80
   4  12  -2   84.19   18.40
  -4  12   2   80.29   22.80
  -3 -12   2  146.59   27.20
   3 -12  -2  129.89   25.20
   3 -12  -2  177.58   30.60
   3 -12  -2  162.28   27.80
  -3 -12   2  100.89   23.10
   3  12  -2  150.98   25.40
  -3  12   2  154.98   24.90
   3  12  -2   93.79   28.50
  -3  12   2  154.08   31.10
   3  12  -2  108.99   29.20
  -3  12   2  125.89   31.40
  -3  12   2  140.09   21.70
   2 -12  -2    2.70   13.90
  -2 -12   2   39.80   22.60
   2 -12  -2   31.00   18.30
   2 -12  -2   36.20   16.20
  -2 -12   2   17.80   14.80
   2  12  -2    8.80   18.30
   2  12  -2   17.70   18.30
  -2  12   2   39.80   21.40
  -2  12   2   41.60   14.60
   2  12  -2   66.59   15.60
  -2  12   2   21.80   20.40
   1 -12  -2   45.80   17.00
  -1 -12   2   27.50   16.70
   1 -12  -2   84.89   20.70
   1 -12  -2   46.10   19.10
  -1 -12   2   93.79   24.00
  -1 -12   2   72.39   19.20
   1  12  -2   82.79   17.90
  -1  12   2   30.30   21.40
  -1  12   2   22.10   19.10
   1  12  -2   78.99   23.70
  -1  12   2   59.49   15.90
   1  12  -2   94.09   17.60
   1  12  -2   12.80   19.80
   0 -12   2    4.60   14.40
   0 -12   2    3.90   12.70
   0 -12   2    1.30   11.10
   0 -12  -2   -4.70   11.40
   0 -12  -2    4.40   10.00
   0  12   2   12.30   15.10
   0  12   2  -10.60   14.40
   0  12  -2    5.10    8.10
   0  12  -2    3.10    8.50
   0  12  -2   10.30   19.40
   0  12   2   11.10   10.50
   0  12  -2    2.50   14.50
   1 -12   2  270.87   38.60
   1 -12   2  303.07   38.50
   1 -12   2  341.07   44.70
  -1 -12  -2  341.17   41.60
  -1 -12  -2  326.17   40.90
  -1 -12  -2  369.96   44.90
  -1  12  -2  353.26   46.40
  -1  12  -2  300.77   34.80
  -1  12  -2  299.67   36.10
  -1  12  -2  421.06   55.09
   1  12   2  298.87   47.10
   1  12   2  365.46   47.70
   1  12   2  339.87   38.80
  -2 -12  -2    7.30   13.00
   2 -12   2    5.30   10.10
   2 -12   2   -2.30   14.00
   2 -12   2    4.60   13.20
  -2 -12  -2   35.10   18.10
   2  12   2   12.90   18.10
  -2  12  -2    3.30    9.40
  -2  12  -2    2.90   17.80
   2  12   2   10.40   16.80
  -2  12  -2   -7.80   14.00
   2  12   2    1.10    8.90
  -2  12  -2   -3.50    7.10
   3 -12   2  167.38   28.10
   3 -12   2  194.68   33.40
   3 -12   2  200.68   32.10
  -3 -12  -2  204.88   35.40
  -3 -12  -2  253.67   33.40
   3  12   2  259.07   43.30
   3  12   2  206.08   31.70
  -3  12  -2  187.58   27.40
  -3  12  -2  162.48   30.80
  -3  12  -2  219.58   28.90
  -3  12  -2  238.08   42.50
  -4 -12  -2  113.29   24.20
  -4 -12  -2  119.49   27.60
   4 -12   2  187.38   31.90
   4 -12   2  152.48   25.90
   4 -12   2  168.58   28.90
  -4  12  -2  133.29   22.90
  -4  12  -2  165.58   37.10
  -4  12  -2  143.49   29.70
   4  12   2  117.39   29.40
   4  12   2  143.39   29.10
  -4  12  -2  147.09   24.70
   5 -12   2   -2.00   16.70
   5 -12   2    1.30   11.40
  -5 -12  -2    9.40   14.40
   5 -12   2   -4.10   14.00
  -5  12  -2    2.40   20.00
  -5  12  -2    6.60   16.40
   5  12   2   -0.50   13.60
   5  12   2   13.00   15.30
   5  12   2    9.70   20.10
  -5  12  -2   18.20   11.70
   6 -12   2   54.39   25.60
  -6 -12  -2   64.69   26.00
   6 -12   2   70.19   22.40
  -6  12  -2   70.09   31.40
  -6  12  -2   90.79   20.60
   6  12   2  125.59   33.50
   6  12   2   95.09   24.70
  -6  12  -2   66.49   26.30
  -4 -13   2   66.89   20.80
   4 -13  -2   16.40   18.60
   4 -13  -2   30.00   20.40
   4 -13  -2   21.30   18.30
  -4  13   2   72.09   19.20
  -4  13   2   61.99   19.80
  -4  13   2   24.30   22.40
   4  13  -2  122.79   33.90
  -4  13   2   30.70   23.30
   4  13  -2   32.30   16.80
   3 -13  -2   35.00   19.40
  -3 -13   2   39.90   20.50
   3 -13  -2   17.20   15.20
   3 -13  -2   38.60   21.90
  -3  13   2   26.00   22.60
   3  13  -2   62.99   28.30
   3  13  -2   41.40   27.00
  -3  13   2   80.39   20.10
  -3  13   2   67.19   16.10
   3  13  -2   54.79   16.60
  -3  13   2   41.20   27.00
   2 -13  -2    7.50   13.20
  -2 -13   2  -14.60   13.40
  -2 -13   2    5.10   14.00
   2 -13  -2    5.20   12.00
   2 -13  -2  -10.70   10.70
   2  13  -2   -0.40   10.70
   2  13  -2  -10.50   14.90
  -2  13   2   -5.40   15.10
  -2  13   2    1.30   19.10
  -2  13   2    7.20   10.00
   1 -13  -2   -8.50   11.10
   1 -13  -2   -7.50   14.00
  -1 -13   2   17.00   12.70
  -1 -13   2   -0.40   14.40
   1 -13  -2   -1.60   15.10
  -1 -13   2    4.40   15.20
  -1  13   2   -0.30   17.10
  -1  13   2   24.60   19.60
   1  13  -2   14.70   10.70
  -1  13   2    6.20    8.80
   1  13  -2   -1.70   15.60
   1  13  -2    7.10   10.70
   1  13  -2   28.70   16.90
  -1  13   2    4.60   11.30
   0 -13   2  364.46   45.30
   0 -13  -2  313.77   41.40
   0 -13  -2  253.27   36.90
   0 -13   2  205.78   33.40
   0 -13   2  311.77   41.00
   0 -13  -2  318.17   41.10
   0  13   2  259.37   34.70
   0  13   2  282.67   44.30
   0  13  -2  245.48   41.60
   0  13  -2  241.08   31.30
   0  13   2  260.17   31.20
   0  13  -2  282.67   34.80
   0  13  -2  239.48   43.90
   0  13   2  187.48   39.60
   1 -13   2    6.60   15.70
  -1 -13  -2   12.20   17.50
  -1 -13  -2    7.80   13.10
   1 -13   2    7.20   14.70
  -1 -13  -2    4.20   14.70
   1 -13   2    2.80   10.20
  -1  13  -2   12.70   17.30
  -1  13  -2    6.10   10.50
  -1  13  -2   37.10   18.30
   1  13   2   -8.30   10.00
   1  13   2   17.20   18.10
  -1  13  -2   15.40   11.40
   1  13   2   23.20   20.80
   1  13   2   24.60    9.60
  -2 -13  -2   30.60   23.40
   2 -13   2   16.80   18.50
   2 -13   2   26.90   16.00
  -2 -13  -2   46.30   18.00
   2 -13   2   43.30   19.20
   2  13   2   50.39   23.10
  -2  13  -2   65.29   24.10
   2  13   2   47.60   19.20
  -2  13  -2   25.40   14.10
  -2  13  -2   24.70   20.20
   3 -13   2    7.50   13.50
   3 -13   2   17.30   13.20
  -3 -13  -2    7.70   17.80
   3 -13   2   -7.50   10.70
  -3 -13  -2   10.50    9.80
   3  13   2   27.30   19.90
   3  13   2   21.40   11.90
  -3  13  -2    6.10   14.10
   3  13   2   -2.60   16.20
  -3  13  -2   21.10   20.50
  -3  13  -2   25.80   12.00
  -3  13  -2  -12.20   15.10
   4 -13   2    9.70   19.90
   4 -13   2   48.00   22.50
  -4 -13  -2   53.79   24.60
  -4 -13  -2   28.60   18.60
   4 -13   2    8.20   14.00
  -4  13  -2   25.10   21.40
  -4  13  -2   18.10   14.10
  -4  13  -2   29.80   16.70
   4  13   2    3.00   21.10
   4  13   2   26.50   16.90
  -1 -14   2   15.80   15.40
   1 -14  -2   -9.20   14.80
   1 -14  -2  -11.30   13.20
   1 -14  -2   16.40   19.40
  -1 -14   2    2.20   17.90
   1  14  -2   11.00   12.90
   1  14  -2   19.60   12.90
  -1  14   2   -2.80   10.30
  -1  14   2   11.30   13.90
   1  14  -2   -0.40   21.90
  -1  14   2   36.00   27.00
   0 -14   2    7.60   12.60
   0 -14  -2   25.80   19.70
   0 -14  -2    2.80   14.70
   0 -14  -2    7.30   17.80
   0 -14   2   23.10   20.40
   0 -14   2    0.80   14.40
   0  14  -2    7.00   11.10
   0  14   2  -10.50   18.50
   0  14  -2  -13.60   20.00
   0  14   2   25.60   12.50
   0  14  -2   28.00   12.90
   0  14   2   15.10   10.80
  -1 -14  -2   27.90   20.80
   1 -14   2   30.60   22.00
  -1 -14  -2   60.99   20.70
   1 -14   2   70.69   21.00
  -1 -14  -2   23.10   17.20
   1 -14   2   32.90   22.80
   1  14   2   40.50   16.60
  -1  14  -2   42.80   27.40
   1  14   2   10.00   12.60
  -1  14  -2   54.99   17.20
   1  14   2   19.90   24.20
  -1  14  -2   23.70   14.20
  11   0  -3    9.90   10.70
  11   0  -3   22.10   15.50
 -11   0   3    3.00   10.60
 -11   0   3   10.20   12.20
  11   0  -3    9.60   15.10
  11   0  -3    9.00   12.80
  10   0  -3    2.50    9.10
 -10   0   3    8.80   10.50
  10   0  -3   10.00   10.70
  10   0  -3  -13.00    7.60
 -10   0   3    7.60   10.80
  -9   0   3   25.60   11.70
   9   0  -3   37.00   13.20
   9   0  -3   28.70   14.40
   9   0  -3   37.50   13.30
  -8   0   3    3.20    6.80
   8   0  -3  -25.50    8.70
   8   0  -3    9.40    9.10
  -8   0   3    2.30    8.30
  -8   0   3   -0.60    3.30
   8   0  -3    0.80    8.70
  -7   0   3  423.36   33.70
   7   0  -3  426.46   35.30
  -7   0   3  398.06   34.00
  -7   0   3  407.46   28.50
   7   0  -3  461.45   35.30
   7   0  -3  429.56   34.70
  -6   0   3   -0.90    4.00
  -6   0   3   -1.70    4.60
  -6   0   3   -2.80    5.10
   6   0  -3   -1.30    5.50
   6   0  -3    1.30    5.00
   6   0  -3    0.70    5.40
   5   0  -3  154.58   17.30
   5   0  -3  129.29   18.10
  -5   0   3  148.39   16.70
  -5   0   3  143.59   12.40
   5   0  -3  154.58   17.50
  -5   0   3  148.29   16.60
   4   0  -3   -7.60    3.90
   4   0  -3   -5.00    4.50
  -4   0   3   -1.00    5.00
  -4   0   3    2.00    3.10
   4   0  -3    0.20    4.80
  -4   0   3    3.90    4.90
   3   0  -3   59.09    8.00
  -3   0   3   50.59    8.30
   3   0  -3   56.39    8.30
   3   0  -3   50.59    6.90
  -3   0   3   57.49    7.60
   2   0  -3    0.00    2.60
  -2   0   3    4.90    2.80
  -2   0   3   -2.20    3.00
   2   0  -3   -2.30    3.20
   0   0   3    0.00    0.70
   0   0   3   -1.30    1.70
   0   0   3    0.90    1.80
   0   0   3    0.50    0.90
   0   0  -3    1.70    1.20
   0   0  -3    1.20    2.00
   0   0  -3    1.00    1.70
   0   0  -3   -0.40    0.70
  -1   0  -3 1778.32  106.49
  -1   0  -3 1780.02  106.39
   1   0   3 1760.72  106.49
   1   0   3 1845.22  106.49
  -1   0  -3 1771.22  104.69
   1   0   3 1770.72  104.69
   2   0   3   -4.60    6.20
   2   0   3   -2.40    3.20
   2   0   3    3.20    6.10
  -2   0  -3   -4.30    3.60
  -2   0  -3   -5.70    5.40
  -2   0  -3   -0.20    7.30
  -3   0  -3 2593.74  157.78
   3   0   3 2705.53  155.68
   3   0   3 2698.83  158.38
   3   0   3 2558.74  157.78
  -3   0  -3 2617.64  155.58
  -3   0  -3 2502.75  157.28
   4   0   3   -1.40    6.90
  -4   0  -3    0.20    4.70
   4   0   3   -4.80    6.30
  -4   0  -3   -8.40    6.30
   4   0   3    6.20    5.20
  -4   0  -3    6.30    6.80
   5   0   3 1010.90   65.29
   5   0   3  867.51   61.19
  -5   0  -3  926.31   64.29
  -5   0  -3  891.21   63.49
   5   0   3  954.40   64.59
  -5   0  -3  942.61   61.69
   6   0   3    7.10    6.10
   6   0   3    3.70    8.40
  -6   0  -3   -7.10    5.50
  -6   0  -3    6.00    6.60
  -6   0  -3   10.70    9.10
   6   0   3   -1.10    6.90
   7   0   3  286.17   26.90
   7   0   3  287.47   33.70
  -7   0  -3  273.07   32.60
  -7   0  -3  290.17   32.00
  -7   0  -3  266.97   26.30
   7   0   3  280.77   33.00
  -8   0  -3   -9.20    8.40
  -8   0  -3   -8.10    7.80
   8   0   3    3.50   10.10
   8   0   3   -0.10    7.20
   8   0   3    8.00    8.90
  -9   0  -3   38.40   15.40
   9   0   3   19.80   14.90
   9   0   3   30.20   12.70
   9   0   3   17.80   13.70
  -9   0  -3   21.30   13.20
 -10   0  -3   -5.90   11.80
  10   0   3    8.70   10.60
 -10   0  -3    9.70   12.10
  10   0   3   -3.70   11.80
 -10   0  -3   -7.50    9.00
  10   0   3   -6.60   10.10
  11   0   3   57.69   21.20
 -11   0  -3   29.90   19.30
  11   0   3   81.99   23.80
 -11   0  -3   46.50   15.40
  11   0   3   18.30   13.10
 -11   0  -3   69.79   19.40
 -11  -1   3  263.77   32.00
  11  -1  -3  194.08   28.70
  11  -1  -3  207.78   33.60
  11  -1  -3  192.88   30.40
  11   1  -3  233.08   35.80
 -11   1   3  240.78   32.50
  11   1  -3  199.38   28.60
 -11   1   3  162.08   27.20
  11   1  -3  192.38   33.60
  10  -1  -3   44.90   14.00
 -10  -1   3   23.30   12.70
  10  -1  -3   24.70   15.00
  10  -1  -3   52.59   15.80
  10  -1  -3   22.20   13.90
 -10   1   3   29.50   13.70
  10   1  -3   26.40   13.50
  10   1  -3   50.79   17.40
  10   1  -3   28.90   13.40
 -10   1   3   76.09   16.60
   9  -1  -3  195.58   27.40
   9  -1  -3  214.28   27.90
  -9  -1   3  222.28   28.10
   9  -1  -3  214.18   31.00
   9  -1  -3  267.37   32.20
  -9   1   3  217.58   27.30
   9   1  -3  214.18   27.50
   9   1  -3  240.08   30.80
   9   1  -3  185.38   26.00
   8  -1  -3  199.78   25.40
   8  -1  -3  187.08   26.60
  -8  -1   3  257.07   28.00
   8  -1  -3  190.58   26.30
   8  -1  -3  170.98   26.20
  -8  -1   3  243.48   26.90
   8   1  -3  166.58   24.80
  -8   1   3  197.78   24.70
  -8   1   3  171.58   15.00
  -8   1   3  190.28   23.80
   8   1  -3  139.89   22.00
  -7  -1   3   -5.00    6.00
   7  -1  -3    1.10    5.90
   7  -1  -3    3.20    7.40
  -7  -1   3    9.20    4.70
  -7  -1   3    5.20    6.00
   7  -1  -3   -2.90    6.30
   7  -1  -3   -5.70    4.60
   7   1  -3    4.70    8.00
  -7   1   3   -3.20    4.90
  -7   1   3   -3.70    6.10
   7   1  -3   11.90    7.60
   7   1  -3    6.30    7.30
  -7   1   3   -2.30    4.40
   6  -1  -3    1.20    6.50
   6  -1  -3    6.80    7.00
  -6  -1   3    8.50    6.10
  -6  -1   3   15.90    7.50
  -6  -1   3   25.40    5.90
   6  -1  -3    8.90    6.40
   6   1  -3    8.00    6.90
  -6   1   3   11.80    5.50
  -6   1   3   22.50    8.00
   6   1  -3    6.40    6.80
   6   1  -3    4.90    6.50
  -6   1   3   18.10    7.30
  -5  -1   3  504.25   37.90
  -5  -1   3  548.25   35.00
  -5  -1   3  543.75   38.70
   5  -1  -3  510.05   38.30
   5  -1  -3  520.25   38.50
   5  -1  -3  554.04   38.50
   5   1  -3  580.04   39.20
  -5   1   3  576.14   38.20
  -5   1   3  513.75   38.20
  -5   1   3  572.84   35.60
   5   1  -3  534.35   37.90
   5   1  -3  492.15   38.10
   4  -1  -3  491.35   31.70
  -4  -1   3  430.46   31.80
  -4  -1   3  415.06   31.00
   4  -1  -3  412.66   31.10
   4  -1  -3  384.26   32.00
  -4  -1   3  449.46   28.60
   4  -1  -3  466.95   31.80
   4   1  -3  447.66   31.60
  -4   1   3  503.65   32.10
  -4   1   3  444.36   28.90
  -4   1   3  400.06   30.60
   4   1  -3  450.35   31.90
   4   1  -3  492.35   31.40
  -3  -1   3    0.40    3.70
   3  -1  -3    0.50    4.10
   3  -1  -3    4.70    3.80
   3  -1  -3    2.40    3.70
  -3   1   3   -2.80    3.40
   3   1  -3    3.40    4.50
   3   1  -3   -2.50    3.40
  -3   1   3   -3.60    3.30
  -3   1   3    2.30    2.90
   3   1  -3   -3.00    3.80
  -3   1   3   -3.50    3.70
   2  -1  -3  129.29   12.60
   2  -1  -3  162.68   12.10
  -2  -1   3  164.48   12.00
   2  -1  -3  173.28   11.90
   2   1  -3  157.18   12.00
  -2   1   3  157.68   12.30
  -2   1   3  159.98   10.40
  -2   1   3  167.78   10.70
  -2   1   3  138.69   12.80
   2   1  -3  148.79   11.40
   1  -1  -3  904.91   53.89
   1  -1  -3  947.31   54.59
  -1  -1   3  926.91   54.09
   1  -1  -3  974.30   54.89
   1  -1  -3  913.81   55.09
   1  -1  -3  873.71   54.29
  -1  -1   3  942.41   54.19
  -1   1   3  907.91   54.19
  -1   1   3  875.91   54.99
  -1   1   3  874.81   53.89
  -1   1   3  927.71   54.09
   0  -1   3  644.64   35.80
   0  -1  -3  523.25   35.40
   0  -1  -3  583.14   36.10
   0  -1   3  648.04   35.90
   0  -1  -3  570.94   35.30
   0  -1   3  545.65   33.60
   0   1  -3  529.75   33.60
   0   1  -3  571.24   35.70
   0   1   3  576.24   35.50
   0   1   3  581.94   35.90
   0   1   3  578.44   35.30
   1  -1   3  266.17   19.70
  -1  -1  -3  262.07   20.40
   1  -1   3  257.27   18.30
   1  -1   3  271.47   20.10
  -1  -1  -3  309.37   18.10
  -1   1  -3  325.77   20.60
   1   1   3  264.37   20.00
  -1   1  -3  303.67   20.50
   1   1   3  269.57   20.00
   1   1   3  225.78   17.60
  -2  -1  -3   23.00    8.40
   2  -1   3   40.90    9.20
   2  -1   3   46.30    8.00
  -2  -1  -3   36.80    6.10
  -2  -1  -3   36.30    9.10
   2  -1   3   27.70    5.60
   2   1   3   41.60    6.40
  -2   1  -3   39.80    9.20
   2   1   3   41.20    8.60
   2   1   3   33.80    8.60
  -2   1  -3   36.10    6.20
  -2   1  -3   41.40    9.60
   3  -1   3  976.20   61.99
  -3  -1  -3  965.50   64.19
   3  -1   3 1025.20   64.79
   3  -1   3 1056.29   64.69
  -3  -1  -3 1083.09   62.39
  -3  -1  -3  947.21   63.99
   3   1   3  991.50   64.69
   3   1   3  893.21   61.59
   3   1   3  996.30   64.39
  -3   1  -3 1008.30   64.19
  -3   1  -3  952.20   61.99
  -3   1  -3  972.40   64.29
   4  -1   3  132.89   17.80
  -4  -1  -3   80.59   12.10
  -4  -1  -3  112.79   16.10
   4  -1   3  104.99   15.80
   4  -1   3  115.39   13.70
  -4  -1  -3  118.59   16.70
  -4   1  -3   98.79   15.40
   4   1   3  100.49   13.30
   4   1   3   91.49   15.40
  -4   1  -3  105.99   15.50
   4   1   3  101.69   16.30
  -4   1  -3   85.09   12.60
   5  -1   3   36.10   10.90
  -5  -1  -3   22.80    7.40
   5  -1   3   40.20   12.50
  -5  -1  -3   46.80   12.70
  -5  -1  -3   23.90   10.00
   5  -1   3   19.60    8.20
   5   1   3   51.39   12.50
  -5   1  -3   56.09   13.20
  -5   1  -3   39.40   10.60
   5   1   3   27.10    8.60
   5   1   3   35.70   11.40
  -5   1  -3   35.00    8.60
   6  -1   3  387.06   34.10
   6  -1   3  296.17   35.10
  -6  -1  -3  343.47   32.90
  -6  -1  -3  363.36   30.90
   6  -1   3  422.46   35.30
  -6  -1  -3  377.46   33.70
  -6   1  -3  386.96   33.10
   6   1   3  409.16   32.20
  -6   1  -3  347.07   32.70
   6   1   3  419.76   33.90
   6   1   3  370.26   33.80
  -6   1  -3  398.66   31.50
  -7  -1  -3 1520.75  106.49
   7  -1   3 1609.84  105.19
  -7  -1  -3 1900.71  110.99
  -7  -1  -3 1666.83  105.79
   7  -1   3 1585.84  108.59
   7  -1   3 1673.93  109.59
  -7   1  -3 1841.12  107.79
   7   1   3 1611.44  105.19
   7   1   3 1611.54  108.19
  -7   1  -3 1487.55  105.89
   7   1   3 1573.04  108.69
  -7   1  -3 1543.95  107.49
  -8  -1  -3    7.00   11.50
   8  -1   3   -7.60    5.60
   8  -1   3    6.10   10.40
  -8  -1  -3    9.60    8.70
   8  -1   3   -3.40    9.40
  -8  -1  -3   -8.40    7.20
   8   1   3   -5.80    9.10
   8   1   3   11.20   12.20
   8   1   3   -4.30    6.30
  -8   1  -3    2.40   10.00
  -8   1  -3   -6.80    7.80
   9  -1   3  366.96   35.60
   9  -1   3  419.06   46.80
  -9  -1  -3  454.85   39.20
  -9  -1  -3  404.26   39.80
   9  -1   3  363.46   43.30
  -9   1  -3  339.47   42.10
   9   1   3  365.56   43.00
   9   1   3  409.16   36.90
   9   1   3  385.16   45.10
  -9   1  -3  378.26   37.30
  10  -1   3   -4.40    9.30
  10  -1   3   26.50   16.50
 -10  -1  -3   32.80   16.00
 -10  -1  -3   18.30   14.70
  10  -1   3   15.50   11.60
  10  -1   3   10.10   13.40
 -10  -1  -3   17.10   13.10
 -10   1  -3   46.20   14.60
  10   1   3   24.40   15.10
 -10   1  -3   20.10   15.40
 -10   1  -3    8.50   14.20
  10   1   3   24.60   16.00
  10   1   3   24.70   12.60
 -11  -1  -3   -6.30   13.40
 -11  -1  -3   -4.60   13.30
  11  -1   3   -1.70   12.50
  11  -1   3   -2.10   10.30
  11  -1   3   -7.70   12.80
 -11  -1  -3   27.90   12.90
  11  -1   3   33.00   17.80
 -11   1  -3    4.90   11.40
  11   1   3   -5.50   12.30
 -11   1  -3    6.10   14.10
  11   1   3   10.20   16.80
 -11   1  -3    6.50   14.50
  11   1   3   -1.20   10.60
  11  -2  -3   -2.90   11.30
 -11  -2   3    3.80   11.40
  11  -2  -3   20.50   14.00
  11  -2  -3    4.80   13.40
  11  -2  -3   -0.20   12.50
 -11   2   3   12.00   12.40
  11   2  -3    4.60   10.70
 -11   2   3  -11.60    9.80
  11   2  -3   -9.50   10.30
  11   2  -3   33.90   13.60
 -10  -2   3   14.00   12.50
  10  -2  -3   25.30   14.60
  10  -2  -3   23.50   13.40
  10  -2  -3   43.20   16.70
  10  -2  -3    3.40    9.70
 -10   2   3   -2.80    8.90
 -10   2   3   16.30   12.90
  10   2  -3   29.90   13.60
  10   2  -3   38.30   13.70
  10   2  -3   14.90   11.40
   9  -2  -3    7.20    9.50
   9  -2  -3    4.00    7.70
   9  -2  -3   -0.60   10.00
  -9  -2   3    2.50    8.10
   9  -2  -3   -3.90    9.50
   9   2  -3   -1.50    8.30
  -9   2   3  -10.60    7.30
   9   2  -3    2.90    8.20
   9   2  -3    3.60    9.80
   8  -2  -3   21.70   10.90
   8  -2  -3   14.60   10.40
  -8  -2   3   14.70   10.20
   8   2  -3   33.60   13.00
   8   2  -3   37.00   11.60
  -8   2   3   31.50    7.90
   8   2  -3   34.70   11.20
  -8   2   3   20.40    9.60
  -8   2   3   32.10   11.50
  -8   2   3   28.10    8.70
   7  -2  -3   -8.20    5.30
   7  -2  -3   -0.80    5.60
  -7  -2   3   -3.20    4.70
   7  -2  -3    2.80    7.00
  -7  -2   3   -1.90    5.80
   7  -2  -3   -4.10    5.70
   7   2  -3  -11.70    5.90
  -7   2   3   15.50    7.70
  -7   2   3   -2.20    5.20
   7   2  -3    1.30    5.70
   7   2  -3   -7.40    4.90
  -6  -2   3    6.30    5.60
   6  -2  -3    2.70    6.60
   6  -2  -3   10.70    6.30
   6  -2  -3    4.50    5.50
  -6  -2   3   -5.60    5.50
   6  -2  -3   -2.00    6.50
   6   2  -3    3.00    5.70
   6   2  -3    1.90    6.00
  -6   2   3   -5.30    4.90
  -6   2   3    2.50    5.50
   6   2  -3   18.60    8.80
  -6   2   3    5.80    5.50
   5  -2  -3    0.00    5.80
  -5  -2   3   -0.50    5.10
   5  -2  -3   -8.30    4.40
   5  -2  -3   -4.90    3.40
  -5  -2   3    0.50    5.40
   5  -2  -3   -1.40    3.80
   5   2  -3    2.70    6.20
  -5   2   3    3.10    4.90
   5   2  -3   -5.00    4.50
  -5   2   3    6.90    5.70
  -5   2   3    2.50    4.90
   5   2  -3    4.10    5.70
   4  -2  -3   -3.70    4.70
   4  -2  -3   -8.40    3.60
   4  -2  -3   -2.20    4.30
   4  -2  -3   -1.30    4.40
  -4  -2   3   -1.60    4.80
  -4  -2   3   11.50    6.70
  -4   2   3    1.90    4.60
   4   2  -3    4.00    5.60
   4   2  -3    9.70    6.60
  -4   2   3    4.50    4.60
   4   2  -3    8.40    6.00
  -4   2   3    2.70    4.30
  -4   2   3    4.50    6.10
   3  -2  -3   52.49    8.80
   3  -2  -3   57.69    7.80
   3  -2  -3   40.20    8.70
   3  -2  -3   47.10    8.00
  -3  -2   3   54.29    8.10
  -3   2   3   42.90    8.40
   3   2  -3   44.80    8.20
   3   2  -3   47.40    7.80
  -3   2   3   49.30    9.00
  -3   2   3   49.90    7.40
  -3   2   3   48.20    7.30
   3   2  -3   47.50    9.40
   2  -2  -3 3545.65  196.38
   2  -2  -3 3304.57  196.58
   2  -2  -3 3200.18  196.68
   2  -2  -3 3164.18  195.28
   2   2  -3 3319.57  195.68
  -2   2   3 3311.17  195.78
   2   2  -3 3235.68  197.08
  -2   2   3 3496.75  196.98
  -2   2   3 3696.33  195.78
  -2   2   3 3126.69  198.78
   1  -2  -3  518.15   34.90
   1  -2  -3  488.65   31.60
   1  -2  -3  601.24   35.00
  -1  -2   3  515.25   32.70
   1  -2  -3  539.05   33.20
   1  -2  -3  528.75   33.40
   1  -2  -3  540.75   33.10
  -1   2   3  511.75   33.60
  -1   2   3  529.85   33.40
  -1   2   3  525.05   34.70
  -1   2   3  482.25   31.60
   1   2  -3  467.75   32.40
   0  -2  -3 7994.40  443.56
   0   2   3 7234.48  442.86
   1  -2   3   35.40    8.60
  -1  -2  -3   56.59    9.30
   1  -2   3   65.39    7.00
   1  -2   3   58.89    7.50
  -1  -2  -3   50.89   10.70
   1  -2   3   79.39   10.60
  -1   2  -3   49.99    9.60
  -1   2  -3   73.19    9.60
  -1   2  -3   52.39    7.00
   1   2   3   43.60    7.90
   1   2   3   61.39    8.90
  -1   2  -3   59.79    7.10
   1   2   3   54.09   10.40
   2  -2   3 4003.20  233.58
   2  -2   3 3717.23  233.28
  -2  -2  -3 4069.29  233.58
   2  -2   3 4149.58  231.48
  -2  -2  -3 3812.32  234.58
   2   2   3 3890.41  232.78
   2   2   3 4197.68  231.08
  -2   2  -3 4183.08  231.78
  -2   2  -3 3566.04  232.98
  -2   2  -3 3729.13  232.88
   2   2   3 4006.20  234.18
   3  -2   3  272.27   24.10
   3  -2   3  292.77   22.00
  -3  -2  -3  326.87   25.90
  -3  -2  -3  258.37   24.20
   3  -2   3  317.57   22.70
   3  -2   3  326.27   25.30
  -3  -2  -3  302.07   22.00
   3   2   3  250.07   24.40
  -3   2  -3  253.67   22.90
   3   2   3  300.97   24.20
  -3   2  -3  333.97   25.30
   3   2   3  237.78   20.90
  -3   2  -3  236.18   21.30
  -4  -2  -3  -11.10    6.00
   4  -2   3    2.00    4.80
   4  -2   3   -0.20    6.40
  -4  -2  -3  -11.40    5.90
  -4  -2  -3   13.80    6.30
   4  -2   3   -1.40    7.70
  -4   2  -3    0.70    5.10
   4   2   3   -1.90    6.40
  -4   2  -3    0.10    6.20
   4   2   3   -1.30    5.10
   4   2   3    6.50    7.40
  -4   2  -3    2.20    5.40
  -5  -2  -3    4.40    7.20
  -5  -2  -3   -2.80    6.60
   5  -2   3    1.30    5.00
   5  -2   3    4.40    7.80
   5  -2   3    4.90    7.20
  -5  -2  -3   -2.00    5.20
  -5   2  -3   -2.70    6.30
  -5   2  -3    0.10    4.90
   5   2   3   -1.30    6.50
   5   2   3   -3.20    6.40
  -5   2  -3   -2.40    5.90
   5   2   3    2.60    5.60
   6  -2   3  732.53   56.39
  -6  -2  -3  733.13   55.39
  -6  -2  -3  731.63   56.09
   6  -2   3  682.03   52.19
   6  -2   3  856.11   57.89
  -6  -2  -3  786.22   53.59
   6   2   3  662.93   55.39
  -6   2  -3  770.92   53.49
  -6   2  -3  730.73   54.89
  -6   2  -3  844.92   56.89
   6   2   3  744.23   55.29
  -7  -2  -3  202.68   26.80
  -7  -2  -3  168.48   25.40
   7  -2   3  194.28   23.30
   7  -2   3  177.08   26.30
   7  -2   3  179.28   24.60
   7  -2   3  144.29   24.40
   7   2   3  165.48   22.50
   7   2   3  176.18   24.90
   7   2   3  156.68   25.20
  -7   2  -3  208.38   27.00
  -7   2  -3  165.08   23.80
   8  -2   3   73.99   19.10
  -8  -2  -3   89.49   18.00
  -8  -2  -3   79.39   19.90
   8  -2   3   63.99   16.80
   8  -2   3  146.39   28.60
  -8  -2  -3  119.39   21.20
   8  -2   3  101.99   18.20
  -8   2  -3   77.79   17.80
  -8   2  -3   80.79   18.90
   8   2   3  137.49   22.90
   8   2   3   73.99   18.20
   8   2   3   72.09   15.60
  -9  -2  -3   17.20   13.90
   9  -2   3    2.90    9.30
   9  -2   3   28.40   13.70
   9  -2   3    4.20    8.00
   9  -2   3   -5.30   12.10
  -9  -2  -3   -2.00    9.90
   9   2   3   12.90   12.30
  -9   2  -3   -1.00   10.00
   9   2   3   21.00   13.20
  -9   2  -3  -11.40    9.80
   9   2   3   -3.70    7.80
 -10  -2  -3  116.99   25.40
 -10  -2  -3   67.49   19.60
  10  -2   3   64.89   16.40
  10  -2   3   72.89   23.30
  10  -2   3  108.09   22.10
  10  -2   3  110.79   24.80
 -10   2  -3   74.19   19.00
 -10   2  -3   73.69   19.90
  10   2   3   79.79   19.40
  10   2   3   86.89   22.10
  10   2   3   76.89   20.40
  11  -2   3  145.29   31.40
  11  -2   3  142.69   26.50
  11  -2   3  143.19   29.90
 -11  -2  -3  139.99   29.20
 -11  -2  -3  168.98   27.40
  11  -2   3  140.69   24.10
  11   2   3  147.89   26.90
 -11   2  -3  119.99   22.80
  11   2   3  198.28   34.60
  11   2   3  138.09   28.20
 -11   2  -3  120.99   26.80
  11  -3  -3  120.69   26.60
  11  -3  -3   51.69   18.50
 -11  -3   3   73.29   19.50
  11  -3  -3  102.09   22.30
  11   3  -3   85.69   20.20
  11   3  -3  106.99   21.70
 -11   3   3  126.69   23.40
  11   3  -3   76.99   23.20
 -11   3   3   70.09   17.60
  10  -3  -3   31.60   13.70
  10  -3  -3   41.40   14.60
  10  -3  -3   47.00   17.90
  10  -3  -3   26.70   14.10
 -10  -3   3   47.10   14.90
  10   3  -3   41.80   14.20
  10   3  -3   34.90   16.10
 -10   3   3   35.40   14.40
  10   3  -3   25.60   12.50
 -10   3   3   34.40   13.90
   9  -3  -3   -3.70    7.70
   9  -3  -3   16.20   13.50
   9  -3  -3   10.10   10.40
   9  -3  -3   -4.90   10.80
  -9  -3   3    4.50    9.70
  -9   3   3   -0.60    7.10
  -9   3   3    4.50    8.90
   9   3  -3   10.80   12.30
   9   3  -3   -1.30    8.20
  -9   3   3    4.90    6.70
   9   3  -3    8.40    8.70
   8  -3  -3  188.88   26.40
  -8  -3   3  172.88   23.70
   8  -3  -3  159.18   22.80
   8  -3  -3  191.48   26.70
   8  -3  -3  118.99   22.00
  -8   3   3  165.98   23.10
  -8   3   3  165.28   23.20
  -8   3   3  173.88   18.70
  -8   3   3  151.68   21.40
   8   3  -3  131.19   23.60
   8   3  -3  205.68   25.10
   8   3  -3  162.98   23.20
   7  -3  -3  455.15   38.80
   7  -3  -3  479.75   37.50
  -7  -3   3  474.75   38.40
   7  -3  -3  479.55   39.50
   7  -3  -3  473.95   39.80
  -7   3   3  439.66   37.20
   7   3  -3  460.55   39.50
   7   3  -3  524.55   39.50
  -7   3   3  490.95   35.00
   7   3  -3  453.85   36.80
   6  -3  -3  470.95   36.20
  -6  -3   3  448.06   36.80
   6  -3  -3  465.15   42.00
  -6  -3   3  507.25   35.70
   6  -3  -3  511.45   38.40
   6  -3  -3  511.65   38.70
  -6   3   3  452.65   34.50
   6   3  -3  450.05   36.00
  -6   3   3  468.95   36.80
   6   3  -3  476.75   39.00
  -6   3   3  509.45   39.80
   5  -3  -3  407.96   31.40
  -5  -3   3  392.06   30.80
   5  -3  -3  386.86   29.60
   5  -3  -3  360.06   30.40
   5  -3  -3  395.26   31.30
  -5  -3   3  330.87   28.80
  -5   3   3  371.26   30.90
   5   3  -3  387.56   29.40
  -5   3   3  381.86   29.60
  -5   3   3  384.56   28.90
   5   3  -3  420.36   32.60
   5   3  -3  435.36   31.30
   4  -3  -3  482.05   33.30
   4  -3  -3  490.45   35.20
   4  -3  -3  483.15   34.70
   4  -3  -3  429.56   34.20
   4   3  -3  467.55   34.40
  -4   3   3  485.45   35.70
   4   3  -3  420.96   35.30
  -4   3   3  463.15   33.30
   4   3  -3  497.85   33.70
   3  -3  -3 2028.10  112.49
   3  -3  -3 1749.03  110.39
   3   3  -3 1856.11  111.39
  -3   3   3 1711.13  110.39
  -3   3   3 1714.93  110.99
  -3   3   3 1791.72  112.29
   3   3  -3 1936.91  114.09
  -3   3   3 1924.81  111.69
  -3   3   3 1871.41  113.39
   2  -3  -3  582.64   36.60
   2  -3  -3  645.14   38.50
   2  -3  -3  499.35   38.90
  -2   3   3  551.64   36.50
   2   3  -3  602.44   38.50
  -2   3   3  619.24   38.70
  -2   3   3  580.74   38.40
   2   3  -3  540.75   37.40
  -2   3   3  560.64   37.60
  -2   3   3  576.04   40.00
   2   3  -3  519.05   40.10
   1  -3  -3    7.50    5.10
   1  -3  -3    2.40    7.30
  -1  -3   3    5.90    5.00
  -1  -3   3    6.10    4.30
   1  -3  -3    1.80    4.20
   1  -3  -3    3.00    4.50
  -1   3   3   11.00    7.70
  -1   3   3    5.60    5.80
   1   3  -3    2.30    3.70
  -1   3   3    1.90    2.70
  -1   3   3    2.90    4.50
   0  -3  -3  472.25   39.20
   0  -3   3  608.24   37.00
   0  -3   3  539.95   34.90
   0  -3  -3  531.65   36.50
   0  -3  -3  491.65   36.20
   0   3   3  514.85   38.70
   0   3  -3  653.43   37.10
   0   3   3  525.55   36.30
   0   3  -3  603.04   34.90
   0   3  -3  492.35   37.70
  -1  -3  -3  247.08   22.10
   1  -3   3  242.88   21.20
  -1  -3  -3  229.88   19.30
   1  -3   3  264.37   18.50
   1  -3   3  244.78   17.30
  -1  -3  -3  249.38   19.80
   1  -3   3  227.28   19.00
   1   3   3  200.78   21.20
  -1   3  -3  237.08   17.20
   1   3   3  234.28   19.40
   1   3   3  204.58   18.60
  -1   3  -3  216.58   18.70
  -1   3  -3  242.08   17.90
  -1   3  -3  216.48   20.10
   2  -3   3  360.96   29.60
   2  -3   3  481.35   33.80
  -2  -3  -3  423.76   32.10
   2  -3   3  433.56   32.80
   2  -3   3  392.06   29.70
  -2  -3  -3  424.96   34.10
  -2   3  -3  416.36   32.50
  -2   3  -3  441.76   32.00
   2   3   3  454.75   32.20
   2   3   3  499.95   32.90
   2   3   3  485.95   34.90
  -2   3  -3  465.75   30.50
  -2   3  -3  474.75   30.80
  -3  -3  -3  451.95   35.40
   3  -3   3  419.06   33.30
   3  -3   3  478.95   31.70
   3  -3   3  452.05   31.60
  -3  -3  -3  390.66   33.60
   3  -3   3  384.56   32.80
   3   3   3  438.36   31.00
  -3   3  -3  434.46   33.50
  -3   3  -3  426.76   31.20
  -3   3  -3  479.85   34.20
   3   3   3  441.76   35.10
   3   3   3  411.16   33.00
   4  -3   3  404.26   28.70
  -4  -3  -3  319.77   30.10
  -4  -3  -3  369.06   31.50
   4  -3   3  398.66   31.80
   4  -3   3  313.07   26.80
   4  -3   3  379.56   31.30
  -4   3  -3  361.16   27.90
  -4   3  -3  325.57   28.70
   4   3   3  342.27   29.60
  -4   3  -3  349.96   29.70
   4   3   3  353.86   31.40
   4   3   3  333.87   27.20
   5  -3   3   -0.40    7.20
   5  -3   3    2.50    5.20
   5  -3   3    8.10    7.20
  -5  -3  -3    6.40    9.50
   5  -3   3    3.20    5.40
  -5  -3  -3    0.20    7.40
   5   3   3   -3.60    7.20
   5   3   3    2.90    4.80
  -5   3  -3    1.40    4.80
  -5   3  -3    5.30    7.10
   5   3   3    4.00    5.40
  -5   3  -3    3.50    6.80
   6  -3   3   40.50   13.90
   6  -3   3   80.09   15.10
   6  -3   3   69.09   18.30
   6  -3   3   62.59   12.20
  -6  -3  -3   50.99   14.60
  -6  -3  -3   43.90   13.70
  -6   3  -3   38.30   10.30
   6   3   3   32.10   13.30
  -6   3  -3   37.20   12.30
  -6   3  -3   58.89   14.30
   6   3   3   71.39   13.20
   6   3   3   64.99   14.10
   7  -3   3  394.16   34.00
  -7  -3  -3  387.96   37.40
   7  -3   3  361.66   37.10
  -7  -3  -3  357.46   37.00
   7  -3   3  413.56   38.80
   7  -3   3  411.86   35.70
  -7   3  -3  469.05   36.30
  -7   3  -3  386.96   35.70
   7   3   3  385.96   38.20
  -7   3  -3  404.06   36.70
   7   3   3  402.66   36.30
   7   3   3  419.86   35.00
   8  -3   3   16.20   12.50
  -8  -3  -3   31.70   15.40
   8  -3   3   16.10   11.40
  -8  -3  -3    6.50   11.90
   8  -3   3   14.50    9.50
   8  -3   3   37.60   14.60
  -8   3  -3   22.40   12.50
   8   3   3    7.70    8.70
   8   3   3   18.40   14.50
   8   3   3    6.70   10.50
  -8   3  -3   23.20   12.10
   9  -3   3    4.80    9.50
  -9  -3  -3   -4.20   12.50
   9  -3   3    1.10   11.60
   9  -3   3   17.60   10.60
   9  -3   3    7.80   11.00
  -9  -3  -3   14.50   14.50
  -9   3  -3   10.40   12.30
  -9   3  -3   14.70   10.00
   9   3   3    8.50   12.80
   9   3   3   12.10   10.20
   9   3   3    6.10   11.70
  -9   3  -3   11.70   11.80
 -10  -3  -3   -6.70   13.70
  10  -3   3    7.40   14.40
 -10  -3  -3    6.80   14.20
  10  -3   3    5.40   14.50
  10  -3   3   20.90   11.90
  10  -3   3    5.60   11.90
 -10   3  -3   15.70   11.10
  10   3   3   -6.10   12.30
 -10   3  -3   -6.10   12.00
 -10   3  -3    8.40   13.30
  10   3   3    3.80    9.90
  10   3   3   -2.20   10.60
 -11  -3  -3   99.69   24.70
  11  -3   3   38.70   16.60
  11  -3   3   32.80   20.30
 -11  -3  -3   35.80   19.40
  11  -3   3   57.09   17.60
 -11   3  -3   61.39   20.50
 -11   3  -3   66.79   20.30
  11   3   3   81.09   19.80
  11   3   3   61.99   28.00
  11   3   3   31.80   17.60
 -11  -4   3   85.69   22.30
  11  -4  -3   98.69   23.20
  11  -4  -3  117.69   23.50
  11  -4  -3  121.99   25.10
  11  -4  -3  100.69   25.60
 -11   4   3  123.49   22.10
  11   4  -3  118.09   22.30
  11   4  -3  111.79   26.80
 -11   4   3  100.59   22.30
  11   4  -3  119.39   23.20
  10  -4  -3   28.30   14.50
  10  -4  -3   31.60   16.20
 -10  -4   3    8.10   12.90
  10  -4  -3   27.30   13.60
  10  -4  -3   -0.70   13.40
 -10   4   3   47.20   14.40
  10   4  -3   54.09   16.60
  10   4  -3   27.00   16.10
 -10   4   3   48.80   15.00
  10   4  -3   21.40   12.60
   9  -4  -3   -1.00   11.60
  -9  -4   3    3.80   11.40
   9  -4  -3   23.70   11.00
   9  -4  -3    3.20    9.40
   9  -4  -3   28.90   12.90
   9   4  -3    9.20    9.60
   9   4  -3    5.50    9.40
  -9   4   3    2.40    7.00
   8  -4  -3    5.20    9.40
   8  -4  -3   25.90   12.50
  -8  -4   3    5.40    9.00
   8  -4  -3   22.70   11.90
   8  -4  -3    9.70    8.10
  -8   4   3    5.90    9.90
   8   4  -3    0.50    6.80
  -8   4   3    0.50    7.40
   8   4  -3   10.90   11.80
  -8   4   3   12.40    8.90
   8   4  -3    7.70    8.90
   7  -4  -3   15.20    9.80
   7  -4  -3   12.90    9.40
   7  -4  -3   25.10    9.10
  -7  -4   3   18.50   11.40
  -7   4   3   26.30    8.80
  -7   4   3   10.10    8.60
   7   4  -3    9.50    8.40
  -7   4   3   14.80   10.70
   7   4  -3   18.30    8.70
   7   4  -3    4.80    8.90
   6  -4  -3   86.69   14.70
   6  -4  -3   70.19   15.10
   6  -4  -3  111.59   16.70
   6  -4  -3   68.99   15.00
   6   4  -3   62.79   12.90
  -6   4   3  101.09   15.10
  -6   4   3   99.59   14.90
  -6   4   3   85.89   16.00
   6   4  -3   85.49   14.30
  -6   4   3   72.59   13.10
   6   4  -3  108.59   18.80
   5  -4  -3  227.08   22.60
   5  -4  -3  251.37   23.00
   5  -4  -3  206.18   24.90
   5  -4  -3  210.48   20.30
   5   4  -3  237.68   21.40
  -5   4   3  255.17   21.60
   5   4  -3  210.38   23.60
   5   4  -3  225.08   27.10
  -5   4   3  258.67   22.10
  -5   4   3  230.88   26.00
  -5   4   3  260.37   21.80
  -4  -4   3   -0.50    5.80
   4  -4  -3    8.40    5.10
   4  -4  -3   12.30    6.30
   4  -4  -3    1.80    5.70
   4  -4  -3   20.90    9.50
  -4   4   3   -3.10    5.50
  -4   4   3    2.30    4.90
  -4   4   3    8.20    8.40
   4   4  -3    5.50    5.90
  -4   4   3    2.20    4.80
   4   4  -3   10.60    8.00
  -4   4   3    2.70    5.10
   3  -4  -3   58.59   10.40
  -3  -4   3   58.09   10.20
   3  -4  -3   51.79    8.80
   3  -4  -3   44.70    9.60
   3  -4  -3   38.10   10.60
  -3   4   3   64.19   11.70
   3   4  -3   50.49    9.30
  -3   4   3   53.89   12.40
  -3   4   3   49.50    8.50
   3   4  -3   49.20   10.50
   3   4  -3   53.29   12.40
  -3   4   3   66.49   10.60
  -3   4   3   53.49    9.90
   2  -4  -3  274.97   21.50
   2  -4  -3  250.77   21.60
   2  -4  -3  232.08   21.20
   2  -4  -3  307.37   24.90
   2   4  -3  256.77   21.40
   2   4  -3  268.07   21.80
   2   4  -3  274.77   26.00
  -2   4   3  294.87   23.70
  -2   4   3  255.37   21.50
  -2   4   3  260.67   24.90
  -2   4   3  267.17   19.80
  -1  -4   3  540.55   39.40
   1  -4  -3  576.44   43.80
   1  -4  -3  615.34   40.10
  -1  -4   3  558.64   38.80
   1  -4  -3  564.54   39.60
  -1  -4   3  650.73   40.00
   1  -4  -3  602.94   39.50
   1   4  -3  566.94   43.50
  -1   4   3  568.64   41.40
  -1   4   3  572.64   39.30
  -1   4   3  532.75   42.30
  -1   4   3  615.54   39.80
   0  -4   3  232.18   20.20
   0  -4  -3  281.17   21.60
   0  -4  -3  267.87   25.30
   0  -4  -3  246.18   21.70
   0  -4   3  259.07   19.90
   0   4  -3  256.97   21.00
   0   4   3  282.97   21.30
   0   4  -3  266.57   23.50
   0   4   3  236.88   20.60
   0   4   3  252.77   24.30
   0   4  -3  261.77   19.40
   1  -4   3   -0.80    7.20
  -1  -4  -3    4.30    5.50
   1  -4   3    0.10    3.80
   1  -4   3    5.20    7.30
  -1  -4  -3   12.00    6.40
  -1  -4  -3   -5.10    7.30
   1   4   3    1.00    5.10
   1   4   3   -4.30    5.30
  -1   4  -3    2.40    3.60
  -1   4  -3    4.10    5.80
  -1   4  -3    6.40    4.70
  -1   4  -3   -2.30    6.50
   1   4   3   15.60    9.30
   2  -4   3   79.49   10.90
  -2  -4  -3   71.19   13.90
  -2  -4  -3   76.89   14.20
   2  -4   3   41.80    9.00
   2  -4   3   63.39   13.20
   2  -4   3   85.79   13.30
   2   4   3   62.69   13.70
  -2   4  -3   81.69   12.40
  -2   4  -3  103.59   14.90
   2   4   3   60.39   12.00
  -2   4  -3   77.79   10.40
  -2   4  -3   88.49   11.30
   2   4   3   74.89   11.80
   3  -4   3 2137.59  133.09
  -3  -4  -3 2246.78  133.39
   3  -4   3 2362.26  130.59
  -3  -4  -3 2113.69  134.89
   3  -4   3 2148.58  129.99
   3  -4   3 2063.99  133.59
   3   4   3 2065.79  134.39
   3   4   3 2240.78  132.39
  -3   4  -3 2065.19  130.09
   3   4   3 2042.80  129.39
   3   4   3 2071.69  132.29
  -3   4  -3 2237.48  133.39
  -3   4  -3 2013.10  129.69
  -3   4  -3 2105.49  132.19
  -4  -4  -3  123.79   18.20
   4  -4   3  115.79   18.60
   4  -4   3  120.39   16.00
   4  -4   3  123.89   15.70
  -4  -4  -3  122.89   20.10
   4  -4   3  114.29   18.30
  -4   4  -3  131.69   19.40
  -4   4  -3  152.38   17.20
   4   4   3  151.58   20.00
   4   4   3  154.48   17.00
  -4   4  -3  147.49   19.90
   4   4   3  122.09   20.20
  -5  -4  -3   -3.70    8.00
   5  -4   3    0.10    5.30
   5  -4   3   -8.40    6.20
   5  -4   3   12.70    6.60
   5  -4   3    3.30    7.90
  -5  -4  -3    4.50    9.20
   5   4   3   -6.50    5.70
  -5   4  -3   -2.10    5.30
  -5   4  -3   -4.10    5.90
   5   4   3   -4.20    4.90
  -5   4  -3    0.20    7.50
   5   4   3   -6.40    7.30
   6  -4   3  132.19   22.30
   6  -4   3  141.99   23.10
  -6  -4  -3  119.09   22.80
   6  -4   3  144.89   19.90
   6  -4   3  112.79   18.60
  -6  -4  -3  112.79   21.00
   6   4   3  121.89   23.10
   6   4   3  138.19   21.20
  -6   4  -3  139.19   21.70
  -6   4  -3  144.39   21.20
   6   4   3  132.99   19.00
  -6   4  -3  153.58   19.90
   7  -4   3  109.59   25.70
   7  -4   3  101.79   20.80
  -7  -4  -3  108.69   22.00
  -7  -4  -3  101.89   22.00
   7  -4   3   99.49   17.70
   7  -4   3  114.09   19.40
   7   4   3  124.19   23.80
  -7   4  -3  145.49   21.70
   7   4   3   98.79   20.50
  -7   4  -3  101.89   17.70
   7   4   3   99.49   19.80
  -7   4  -3  108.59   20.60
   8  -4   3   -0.40    8.30
   8  -4   3   -1.60    8.00
  -8  -4  -3   11.50   13.60
  -8  -4  -3    9.50   11.50
   8  -4   3    3.00   12.40
   8   4   3   13.70    9.70
   8   4   3    7.50   11.80
  -8   4  -3   -9.00    8.20
  -8   4  -3   11.90   11.00
   8   4   3   12.40   11.70
   9  -4   3   57.29   16.20
  -9  -4  -3   89.89   23.30
   9  -4   3  100.39   24.80
  -9  -4  -3   73.69   21.00
   9  -4   3  121.49   23.00
  -9   4  -3  133.59   23.10
  -9   4  -3   91.69   21.40
   9   4   3   93.89   21.10
  -9   4  -3   79.59   18.90
   9   4   3   96.79   24.10
   9   4   3  106.39   20.00
  10  -4   3    7.10   10.10
 -10  -4  -3    0.90   14.40
 -10  -4  -3   -0.20   12.50
  10  -4   3    2.60   11.40
  10  -4   3    4.00   13.00
 -10   4  -3   -9.70    9.30
  10   4   3    1.00   14.20
 -10   4  -3    8.20   23.70
  10   4   3   -6.50    9.70
  10   4   3    8.20   14.00
 -10   4  -3   -2.10   10.70
  11  -5  -3   36.20   13.40
  11  -5  -3   19.60   15.20
 -11   5   3   13.00   22.90
  11   5  -3    3.00   12.10
  11   5  -3   25.70   17.30
  11   5  -3   13.80   12.60
 -10  -5   3   -5.10   11.90
  10  -5  -3   -8.30    9.00
  10  -5  -3  -12.30   10.10
  10  -5  -3   -2.20    9.40
  10  -5  -3    4.30   13.90
 -10   5   3    0.40    7.30
 -10   5   3   30.10   14.20
  10   5  -3   18.60   10.40
  10   5  -3   -4.60   12.40
  10   5  -3    5.70   10.70
  -9  -5   3   72.29   18.30
   9  -5  -3  134.19   25.10
   9  -5  -3  111.39   22.60
   9  -5  -3  102.69   21.30
   9  -5  -3  105.69   19.50
  -9   5   3  100.79   17.60
   9   5  -3  136.59   26.40
   9   5  -3   94.29   19.40
  -9   5   3   92.19   15.70
   9   5  -3  137.19   20.80
  -9   5   3  121.69   21.70
   8  -5  -3    8.10    8.70
   8  -5  -3    4.80   11.30
   8  -5  -3    0.00    7.60
   8  -5  -3   -2.20    9.90
  -8   5   3    4.30    7.50
  -8   5   3   -1.30    7.90
  -8   5   3    1.60    8.20
   8   5  -3    3.60    8.30
   8   5  -3   10.00   11.80
  -8   5   3    0.40   10.00
   8   5  -3   12.00    9.90
   7  -5  -3  556.14   42.40
   7  -5  -3  469.95   42.40
   7  -5  -3  510.25   42.20
   7  -5  -3  508.05   39.40
   7   5  -3  511.25   39.50
   7   5  -3  471.95   43.00
  -7   5   3  448.16   39.20
   7   5  -3  433.66   39.30
  -7   5   3  419.36   39.90
  -7   5   3  490.45   38.30
  -7   5   3  522.05   39.80
   6  -5  -3  259.97   31.10
  -6  -5   3  336.77   30.20
   6  -5  -3  273.97   32.70
   6  -5  -3  316.67   26.60
   6  -5  -3  315.37   28.70
   6   5  -3  263.07   26.40
   6   5  -3  283.37   27.20
  -6   5   3  258.47   26.20
  -6   5   3  274.57   26.50
  -6   5   3  301.77   26.70
   6   5  -3  387.76   33.00
  -6   5   3  262.47   32.20
   5  -5  -3    4.00    6.80
   5  -5  -3   10.80    8.10
   5  -5  -3   -0.50    4.20
  -5  -5   3    4.90    7.30
  -5   5   3   11.00   10.30
   5   5  -3   -0.60    5.30
  -5   5   3    0.30    5.50
  -5   5   3    8.10    7.10
  -5   5   3   10.10    5.80
   5   5  -3    8.20    9.60
  -5   5   3    5.20    6.40
   4  -5  -3  396.76   29.00
   4  -5  -3  352.76   32.10
   4  -5  -3  379.36   30.60
   4  -5  -3  361.76   30.80
  -4  -5   3  386.46   31.00
   4   5  -3  347.67   29.50
  -4   5   3  436.86   31.10
   4   5  -3  333.87   32.80
  -4   5   3  397.06   29.00
  -4   5   3  333.17   29.80
   4   5  -3  345.47   30.80
  -4   5   3  405.56   31.20
  -4   5   3  368.36   33.70
   3  -5  -3   -2.30    6.90
   3  -5  -3   -3.50    5.30
  -3  -5   3  -12.20    4.10
   3  -5  -3    4.60    4.70
   3  -5  -3    0.40    5.00
  -3   5   3    2.90    6.10
   3   5  -3    4.30    5.60
  -3   5   3   -2.10    4.70
  -3   5   3   -3.20    3.70
  -3   5   3   -5.50    7.30
   3   5  -3   -3.00    8.10
   3   5  -3    1.70    5.40
  -3   5   3    2.70    4.80
  -2  -5   3   -5.00    6.10
   2  -5  -3    3.20    5.80
   2  -5  -3    7.90    6.70
   2  -5  -3    2.90    7.90
   2  -5  -3   -2.90    5.10
   2   5  -3   10.10    6.10
   2   5  -3   -6.10    7.20
  -2   5   3   -1.60    6.60
  -2   5   3    7.10    4.90
   2   5  -3    7.20    5.00
  -2   5   3    6.10    5.80
  -2   5   3    1.30    8.20
   1  -5  -3  157.58   17.70
   1  -5  -3  160.08   23.30
  -1  -5   3  156.58   17.50
  -1  -5   3  138.59   17.80
   1  -5  -3  169.98   16.90
   1  -5  -3  136.59   17.50
  -1  -5   3  142.69   17.10
  -1   5   3  191.78   14.80
   1   5  -3  151.88   22.70
   1   5  -3  161.18   15.30
  -1   5   3  193.68   24.40
  -1   5   3  177.68   16.70
  -1   5   3  154.48   20.70
   0  -5   3  433.26   31.40
   0  -5  -3  388.76   33.20
   0  -5   3  446.36   33.50
   0  -5  -3  426.06   33.00
   0  -5   3  457.55   33.10
   0  -5  -3  393.26   37.00
   0   5  -3  490.95   36.60
   0   5   3  409.76   32.30
   0   5   3  441.16   36.80
   0   5  -3  469.35   31.30
   0   5   3  475.25   33.90
  -1  -5  -3  540.45   45.10
   1  -5   3  588.44   39.10
   1  -5   3  607.44   44.50
   1  -5   3  531.85   40.90
  -1  -5  -3  632.94   42.20
  -1   5  -3  516.65   38.00
   1   5   3  561.34   44.30
  -1   5  -3  600.94   39.20
   1   5   3  574.04   40.80
  -1   5  -3  539.15   40.10
  -1   5  -3  535.55   42.40
  -2  -5  -3    8.60    8.50
   2  -5   3   -1.70    7.60
  -2  -5  -3   -7.90    4.20
   2  -5   3    4.90    7.10
   2  -5   3   11.00    5.60
   2   5   3    1.20    6.20
  -2   5  -3    7.50    7.10
  -2   5  -3    1.60    4.30
   2   5   3   -9.40    5.70
   2   5   3    4.10    9.50
  -2   5  -3    7.30    7.70
  -2   5  -3   -4.80    3.90
   3  -5   3  458.85   37.30
   3  -5   3  507.35   41.80
   3  -5   3  554.74   38.30
  -3  -5  -3  537.35   44.20
   3  -5   3  563.14   42.20
  -3  -5  -3  582.84   41.70
  -3   5  -3  547.55   38.40
   3   5   3  513.75   43.40
   3   5   3  501.15   40.20
  -3   5  -3  608.44   39.20
  -3   5  -3  465.35   40.30
   4  -5   3  185.38   24.80
   4  -5   3  197.68   21.80
  -4  -5  -3  210.08   26.00
   4  -5   3  181.48   23.70
   4  -5   3  178.98   20.70
  -4  -5  -3  178.08   26.00
  -4   5  -3  201.18   24.60
   4   5   3  150.08   24.20
   4   5   3  159.18   19.30
  -4   5  -3  209.28   19.50
   4   5   3  185.68   26.80
  -4   5  -3  221.08   26.10
   4   5   3  181.88   23.30
   5  -5   3   24.00   10.80
   5  -5   3   20.80    8.40
  -5  -5  -3   16.50   11.40
  -5  -5  -3   51.79   15.60
   5  -5   3   31.00    9.60
   5  -5   3   15.80   11.00
  -5   5  -3   10.70    9.00
   5   5   3   11.50    7.70
   5   5   3   21.40   11.10
  -5   5  -3    7.60    7.30
  -5   5  -3   12.70   10.30
   6  -5   3  268.77   28.00
   6  -5   3  279.17   35.30
   6  -5   3  284.17   35.90
  -6  -5  -3  340.07   38.10
   6  -5   3  365.36   29.50
  -6  -5  -3  294.27   36.80
   6   5   3  272.07   27.60
   6   5   3  323.27   30.90
   6   5   3  323.17   37.90
  -6   5  -3  325.97   31.30
  -6   5  -3  333.97   36.30
   7  -5   3   44.20   12.50
   7  -5   3   54.39   13.10
   7  -5   3   22.70   14.70
  -7  -5  -3   25.90   15.50
   7  -5   3   34.60   15.40
  -7  -5  -3   29.20   14.80
  -7   5  -3   71.49   17.00
   7   5   3   53.69   15.40
   7   5   3   26.20   10.90
  -7   5  -3   39.00   14.10
  -7   5  -3   38.10   11.90
   8  -5   3   16.20   14.20
   8  -5   3   24.70   15.40
   8  -5   3   34.70   11.50
   8  -5   3    5.40    9.80
  -8  -5  -3    7.70   14.40
  -8  -5  -3    9.70   12.90
   8   5   3    8.40   11.10
  -8   5  -3   -0.90    9.90
  -8   5  -3   29.50   15.50
   8   5   3   22.10   15.50
   8   5   3    0.90    8.60
  -9  -5  -3   -9.10   13.30
   9  -5   3    5.10   13.10
   9  -5   3   -8.70   12.20
   9  -5   3   -6.40    8.40
  -9  -5  -3  -10.60   10.70
   9  -5   3   13.60   10.40
   9   5   3    5.10    9.80
  -9   5  -3   -0.60   10.80
  -9   5  -3   19.20   21.20
   9   5   3    6.20   16.20
   9   5   3   -6.40    7.60
  -9   5  -3    8.10    9.90
  10  -5   3   -6.60   14.80
 -10  -5  -3    6.50   17.70
  10  -5   3   25.40   14.90
  10  -5   3    6.40   12.90
 -10  -5  -3   -2.60   15.80
  10  -5   3   29.10   16.00
 -10   5  -3    3.30   14.80
 -10   5  -3   20.20   12.50
  10   5   3   19.00   14.70
  10   5   3    2.30   12.80
 -10   5  -3    6.40   12.60
 -10  -6   3   21.70   16.00
  10  -6  -3   29.90   16.00
  10  -6  -3    3.00   10.60
  10  -6  -3   -2.30   13.60
  10  -6  -3   11.70   14.30
 -10   6   3   11.70   13.10
  10   6  -3   14.00   17.30
  10   6  -3   11.50   13.40
  10   6  -3   13.60   12.80
 -10   6   3    0.80   12.30
 -10   6   3   -0.70    8.40
 -10   6   3    5.10   11.40
   9  -6  -3   -7.50    7.80
   9  -6  -3   -2.50    8.20
   9  -6  -3    1.30   14.50
  -9  -6   3  -14.60    8.40
   9  -6  -3    5.70   13.40
  -9   6   3    8.40   12.00
  -9   6   3   -1.40    8.70
   9   6  -3    5.30   12.30
  -9   6   3   -4.70    9.00
   9   6  -3    7.80   11.10
   9   6  -3   -2.30    9.20
  -9   6   3   -5.90    8.30
   8  -6  -3  394.66   39.40
   8  -6  -3  387.06   39.90
   8  -6  -3  454.15   42.90
   8  -6  -3  428.56   37.40
   8   6  -3  418.26   38.30
   8   6  -3  386.36   47.70
  -8   6   3  416.46   36.60
  -8   6   3  466.55   38.70
   8   6  -3  453.35   40.10
  -8   6   3  512.15   41.60
   7  -6  -3   14.80    9.80
  -7  -6   3   10.20   10.60
   7  -6  -3   -6.60    8.00
   7  -6  -3   10.10   11.30
   7  -6  -3   13.80   10.30
  -7   6   3   25.70   11.90
  -7   6   3   22.40   10.00
   7   6  -3   43.30   16.80
  -7   6   3   12.80   12.40
  -7   6   3    4.90    8.00
   7   6  -3   11.60    8.90
   7   6  -3    8.30    9.20
   6  -6  -3  413.36   38.70
   6  -6  -3  388.56   33.10
  -6  -6   3  467.35   37.70
   6  -6  -3  438.96   37.50
   6  -6  -3  440.46   36.40
  -6   6   3  361.86   33.70
  -6   6   3  395.06   34.50
   6   6  -3  413.36   37.60
   6   6  -3  397.26   34.90
  -6   6   3  383.76   33.40
  -6   6   3  377.46   37.30
   6   6  -3  398.46   35.10
   6   6  -3  402.76   39.60
   5  -6  -3   53.19   13.60
   5  -6  -3   67.39   12.50
   5  -6  -3   39.40   11.20
  -5  -6   3   48.30   12.70
  -5   6   3   46.50   12.30
  -5   6   3   50.39   12.30
   5   6  -3  103.29   17.90
  -5   6   3   21.90   13.50
  -5   6   3   63.89   12.20
   5   6  -3   36.70   14.80
  -5   6   3   44.70   12.10
   5   6  -3   62.19   13.10
   4  -6  -3   26.80    9.80
   4  -6  -3   43.00    9.40
   4  -6  -3   45.20   11.30
  -4  -6   3   53.09   12.90
   4  -6  -3   34.00   13.30
  -4   6   3   38.50    9.10
   4   6  -3   38.10   10.40
  -4   6   3   44.20   11.70
   4   6  -3   36.80   11.00
   4   6  -3   38.30   13.20
  -4   6   3   23.20   13.00
  -4   6   3   34.50    9.90
  -4   6   3   28.00    9.50
   3  -6  -3   21.20   11.10
  -3  -6   3    0.50    6.50
   3  -6  -3   14.30    8.30
   3  -6  -3    9.80    7.60
   3  -6  -3    9.70    5.60
   3  -6  -3   10.10    6.20
  -3   6   3   23.00   11.30
   3   6  -3    3.80    6.10
   3   6  -3   11.80   10.30
  -3   6   3    6.50    6.20
  -3   6   3   11.70    7.70
  -3   6   3   -3.40    4.30
   3   6  -3   14.10    7.60
  -2  -6   3    5.40    6.10
   2  -6  -3   20.20    8.80
   2  -6  -3   -0.30    5.50
   2  -6  -3    5.20    6.70
  -2  -6   3    9.70    5.60
  -2   6   3   13.00    9.70
  -2   6   3    4.10    7.80
   2   6  -3   28.60   12.90
  -2   6   3    8.90    6.00
   2   6  -3    4.40    5.00
  -2   6   3   11.00    5.10
  -1  -6   3   34.70    8.90
   1  -6  -3   31.20    9.60
  -1  -6   3   30.90    9.60
   1  -6  -3   29.10    9.10
   1  -6  -3   47.20   11.30
  -1  -6   3   29.90    9.70
  -1   6   3   27.90    8.60
   1   6  -3   36.20   12.40
   1   6  -3   19.60   11.20
   1   6  -3   45.50    9.10
  -1   6   3   19.50    6.40
  -1   6   3   -2.50    7.20
  -1   6   3   17.40   11.50
   0  -6  -3  101.19   19.40
   0  -6  -3  134.79   17.50
   0  -6   3   97.89   18.10
   0  -6  -3   82.39   14.70
   0  -6   3  104.89   13.90
   0  -6   3   94.49   14.90
   0   6  -3   74.19   16.20
   0   6   3  112.09   16.00
   0   6  -3  103.99   20.20
   0   6  -3   89.09   12.70
   0   6   3   85.29   17.70
   0   6   3  106.69   19.00
   0   6   3  114.99   15.60
  -1  -6  -3  317.57   30.40
   1  -6   3  376.26   29.10
   1  -6   3  401.56   31.70
   1  -6   3  444.86   35.30
  -1  -6  -3  431.96   37.80
  -1  -6  -3  426.56   32.90
  -1   6  -3  343.47   28.20
   1   6   3  379.06   30.70
  -1   6  -3  354.16   33.20
  -1   6  -3  409.96   29.50
   1   6   3  375.16   31.50
   1   6   3  408.56   35.60
  -1   6  -3  352.06   30.00
   2  -6   3  109.09   14.50
  -2  -6  -3   96.39   19.20
  -2  -6  -3   67.29   14.60
   2  -6   3   78.09   17.20
   2  -6   3   46.20   12.60
   2   6   3  103.29   16.80
   2   6   3   71.19   13.30
  -2   6  -3   68.39   11.70
  -2   6  -3   71.39   15.40
  -2   6  -3   83.29   12.30
   2   6   3  112.19   20.40
  -2   6  -3  113.29   16.80
   3  -6   3 1222.88   73.39
  -3  -6  -3 1154.38   79.99
   3  -6   3  989.60   71.49
   3  -6   3 1196.28   79.09
   3  -6   3 1128.49   75.99
  -3  -6  -3  970.20   74.99
   3   6   3 1163.78   75.09
  -3   6  -3 1044.80   73.89
  -3   6  -3 1146.19   72.59
   3   6   3 1217.98   80.39
   3   6   3  904.91   73.09
  -3   6  -3 1131.59   72.49
  -3   6  -3 1190.58   76.99
   4  -6   3   51.59   12.90
   4  -6   3   73.69   15.90
  -4  -6  -3   82.09   18.50
   4  -6   3   35.70   10.20
   4  -6   3   45.40   14.70
  -4   6  -3   61.29   12.10
   4   6   3   54.09   13.20
  -4   6  -3   92.39   17.50
   4   6   3   62.19   13.80
   4   6   3   51.09   11.10
  -4   6  -3   79.69   13.90
  -4   6  -3   59.59   14.10
  -5  -6  -3  128.69   24.40
   5  -6   3  113.19   17.20
   5  -6   3  131.39   19.20
   5  -6   3  129.09   23.30
   5  -6   3  129.59   22.10
  -5  -6  -3  128.29   21.90
   5   6   3  148.39   19.50
   5   6   3  101.89   20.00
  -5   6  -3  169.98   23.70
  -5   6  -3  154.08   23.00
  -5   6  -3  185.98   21.40
   5   6   3  110.39   19.40
   5   6   3  112.09   22.90
   6  -6   3  119.99   24.00
   6  -6   3  115.39   19.80
  -6  -6  -3  111.29   21.90
  -6  -6  -3  129.89   26.60
   6  -6   3  113.19   22.60
   6   6   3  146.99   24.20
   6   6   3  187.38   29.00
  -6   6  -3  156.18   21.10
  -6   6  -3   99.39   21.40
  -6   6  -3  145.39   23.60
   6   6   3  134.69   22.50
   6   6   3  147.79   20.70
   7  -6   3   69.29   15.80
   7  -6   3   96.49   22.40
   7  -6   3   82.49   21.30
  -7  -6  -3   95.29   22.60
  -7  -6  -3   58.39   17.80
   7  -6   3   96.59   18.00
   7   6   3   66.59   18.30
  -7   6  -3   58.79   15.30
  -7   6  -3  108.49   21.60
   7   6   3   79.69   21.00
   7   6   3   69.59   17.30
  -7   6  -3   72.19   18.20
   7   6   3   55.79   14.60
   8  -6   3   34.90   16.80
  -8  -6  -3    1.60   15.40
   8  -6   3   32.00   17.10
   8  -6   3   18.70   11.90
   8  -6   3   24.20   11.80
  -8  -6  -3   25.40   15.70
   8   6   3   27.30   12.60
   8   6   3   30.70   16.30
  -8   6  -3   31.70   13.50
   8   6   3   26.00   14.10
  -8   6  -3   15.50   14.00
  -8   6  -3   35.80   13.90
  -9  -6  -3    4.10   14.30
   9  -6   3   -7.30   13.50
   9  -6   3   -4.40   14.00
   9  -6   3    4.70   10.20
   9  -6   3    0.90   11.30
   9   6   3    9.70   13.50
  -9   6  -3   -0.30   10.50
   9   6   3   12.90   15.90
   9   6   3   -6.10    8.60
  -9   6  -3   27.70   14.90
  -9   6  -3   -0.10   14.50
  10  -6   3  179.98   27.00
  10  -6   3  197.28   29.50
  10  -6   3   99.29   26.50
 -10  -6  -3  128.29   28.60
  10   6   3  137.59   26.00
 -10   6  -3  103.69   23.60
 -10   6  -3  111.89   26.00
  10   6   3  127.49   37.00
  10   6   3  150.78   31.80
 -10   6  -3  144.89   26.70
 -10  -7   3    6.50   15.50
  10  -7  -3   -6.10   14.70
  10  -7  -3    3.80   16.20
  10  -7  -3    9.40   13.90
  10  -7  -3    7.10   12.80
  10   7  -3   -3.30   17.20
  10   7  -3    9.30   13.60
 -10   7   3    3.50   10.90
 -10   7   3    5.60   12.60
 -10   7   3    7.60   11.50
 -10   7   3    9.20   13.10
  10   7  -3   11.90   13.30
   9  -7  -3    1.80   13.00
   9  -7  -3    5.60   11.00
   9  -7  -3   12.90   13.00
   9  -7  -3   24.40   20.20
  -9   7   3   21.50   12.70
  -9   7   3    5.30   11.40
  -9   7   3   18.20   14.70
   9   7  -3   11.50   11.90
   9   7  -3   24.10   19.00
   9   7  -3   28.00   13.10
   9   7  -3   17.70   14.10
  -9   7   3   14.30   12.10
   8  -7  -3    7.10    8.70
   8  -7  -3    3.10   13.20
  -8  -7   3   -0.40   11.10
   8  -7  -3   -0.30    8.50
   8  -7  -3   -3.00   10.30
   8   7  -3  -14.70    7.10
   8   7  -3   -2.30   10.60
  -8   7   3   12.70   10.60
  -8   7   3   -3.20   11.60
   8   7  -3   19.00   15.10
  -8   7   3   -1.50    8.30
   8   7  -3   11.30    9.90
   7  -7  -3    9.50    8.70
  -7  -7   3   17.90   12.10
   7  -7  -3    7.80    9.40
   7  -7  -3   30.10   17.10
   7  -7  -3   49.00   14.80
  -7   7   3   30.30   12.40
  -7   7   3   19.60   11.60
   7   7  -3   16.90   10.80
   7   7  -3   34.00   17.40
  -7   7   3   39.00   11.80
   7   7  -3   51.99   13.70
   7   7  -3   25.30   14.20
  -7   7   3   26.40   16.00
   6  -7  -3    6.70   11.40
  -6  -7   3    0.00    8.80
   6  -7  -3    2.90    9.20
   6  -7  -3   -5.50    6.40
   6  -7  -3    5.70    6.70
   6   7  -3    1.10    9.30
  -6   7   3    4.70   11.50
  -6   7   3   19.10    8.90
  -6   7   3   12.30    9.90
   6   7  -3    7.20    8.40
   6   7  -3   24.10   10.90
  -6   7   3    0.10    7.40
   6   7  -3   -9.90   10.40
   5  -7  -3   25.30    8.80
  -5  -7   3   18.90   11.50
   5  -7  -3   17.90   13.20
   5  -7  -3   71.09   16.00
   5  -7  -3   24.60   10.80
   5   7  -3   20.60   13.30
   5   7  -3   33.50   12.50
  -5   7   3   44.00   12.60
  -5   7   3   33.70   15.10
  -5   7   3   30.00   12.70
   5   7  -3   60.59   13.40
  -5   7   3   26.80   10.80
  -5   7   3   29.40    9.10
   4  -7  -3  231.48   27.70
   4  -7  -3  186.78   28.40
   4  -7  -3  171.78   24.30
   4  -7  -3  224.68   21.20
  -4  -7   3  158.28   23.70
   4   7  -3  277.57   29.20
  -4   7   3  253.27   23.90
  -4   7   3  267.17   24.60
  -4   7   3  197.28   22.70
   4   7  -3  213.98   26.20
  -4   7   3  232.18   28.10
  -4   7   3  227.48   31.30
  -3  -7   3   27.50   10.50
   3  -7  -3   26.70   13.90
   3  -7  -3   20.50    9.60
   3  -7  -3   31.20   10.10
   3   7  -3   10.50   11.70
  -3   7   3   26.00    7.70
   3   7  -3    3.50    6.60
  -3   7   3   12.90    7.50
  -3   7   3   18.50   12.70
  -3   7   3   23.40   10.60
   3   7  -3   18.50    8.40
   2  -7  -3  268.17   23.90
  -2  -7   3  185.88   23.50
   2  -7  -3  193.08   24.20
  -2  -7   3  223.68   25.80
   2  -7  -3  251.67   26.60
  -2   7   3  196.28   23.80
   2   7  -3  272.87   23.00
  -2   7   3  207.08   29.20
   2   7  -3  183.58   28.70
  -2   7   3  200.38   19.30
  -2   7   3  227.68   27.70
   1  -7  -3    9.80    6.90
  -1  -7   3    7.80    7.20
  -1  -7   3   17.10    7.50
   1  -7  -3    1.90    6.70
   1  -7  -3   -1.40    5.10
   1   7  -3    1.20   10.10
  -1   7   3   -4.90    7.30
  -1   7   3    8.90    5.10
   1   7  -3   15.40   11.40
  -1   7   3    7.70   10.80
  -1   7   3    1.60    5.90
   1   7  -3    4.60    5.50
   0  -7   3  432.06   34.40
   0  -7  -3  480.05   36.80
   0  -7  -3  448.46   41.60
   0  -7   3  464.55   36.80
   0  -7   3  454.25   36.60
   0  -7  -3  464.15   35.80
   0  -7  -3  452.75   37.40
   0   7   3  404.66   39.00
   0   7   3  410.26   34.80
   0   7   3  409.66   39.90
   0   7  -3  458.15   39.80
   0   7  -3  475.55   34.10
   0   7  -3  483.45   43.10
  -1  -7  -3   76.49   19.30
  -1  -7  -3   30.70   11.30
   1  -7   3   54.39   11.00
   1  -7   3   55.89   13.30
  -1  -7  -3   54.59   13.50
   1  -7   3   67.09   14.70
   1   7   3   41.60   10.70
  -1   7  -3   62.49   10.70
   1   7   3   57.79   13.00
   1   7   3   87.29   19.30
  -1   7  -3   85.59   13.10
  -1   7  -3   61.29   15.20
  -1   7  -3   29.80   14.80
   2  -7   3    5.30    6.10
   2  -7   3   24.10   13.10
  -2  -7  -3    1.80   11.80
   2  -7   3   13.90    9.20
  -2  -7  -3    1.90    8.50
  -2  -7  -3   17.20    8.70
  -2   7  -3   -3.50    8.00
   2   7   3    8.10   11.00
  -2   7  -3    5.10    5.30
   2   7   3    9.80    8.50
  -2   7  -3   19.70    7.40
  -2   7  -3   11.30    8.20
   2   7   3   19.00    8.40
  -3  -7  -3   -5.10    9.70
   3  -7   3  -11.70    6.10
   3  -7   3    2.80    9.30
   3  -7   3    7.60    6.70
  -3  -7  -3    0.30    8.80
   3   7   3    6.30    7.80
  -3   7  -3   13.10    7.30
  -3   7  -3   18.60   10.10
  -3   7  -3    2.70    5.30
   3   7   3   20.70   10.20
   3   7   3   19.50   13.00
  -3   7  -3    9.30    9.00
  -4  -7  -3    9.60   11.10
   4  -7   3   18.90    8.10
  -4  -7  -3   16.10   13.20
   4  -7   3   13.10   10.80
   4  -7   3   10.80   10.90
   4  -7   3   20.00    8.80
  -4   7  -3   26.00   10.10
   4   7   3    3.10   11.30
   4   7   3    1.80    7.80
  -4   7  -3   16.10    9.50
   4   7   3   11.90   10.00
  -4   7  -3   21.90    8.70
  -4   7  -3   15.20   10.40
  -5  -7  -3  113.19   21.10
  -5  -7  -3  108.59   24.90
   5  -7   3  106.19   17.10
   5  -7   3   66.49   18.70
   5  -7   3   58.39   17.90
   5  -7   3   85.19   15.60
  -5   7  -3   96.89   16.30
   5   7   3   69.99   16.40
  -5   7  -3   67.49   17.30
   5   7   3   92.99   22.80
   5   7   3   56.99   15.40
  -5   7  -3   61.99   16.30
   5   7   3   75.69   15.00
  -6  -7  -3   19.60   16.30
   6  -7   3   -0.20    9.70
  -6  -7  -3   13.20   13.50
   6  -7   3   -5.50   11.30
   6  -7   3   -0.90    6.90
   6  -7   3    9.70    8.60
   6   7   3    4.90   10.30
  -6   7  -3   11.40   10.20
   6   7   3    7.20   10.50
  -6   7  -3   24.20   14.80
   6   7   3   20.80    9.90
   6   7   3   17.40   14.90
  -6   7  -3    4.40    7.50
   7  -7   3   32.50   11.80
   7  -7   3   14.20   14.20
   7  -7   3    9.50    9.40
  -7  -7  -3    9.90   13.10
   7  -7   3   37.90   17.60
   7   7   3   19.40   13.30
   7   7   3   20.90   12.70
   7   7   3   41.20   19.20
  -7   7  -3   18.90   12.00
  -7   7  -3   25.10   14.70
   7   7   3    1.10    8.20
   8  -7   3  159.28   29.40
  -8  -7  -3  149.39   29.90
  -8  -7  -3  106.59   29.40
   8  -7   3  130.89   22.60
   8  -7   3  179.28   26.40
   8  -7   3  113.59   26.50
   8   7   3   94.39   26.20
   8   7   3  183.08   28.00
   8   7   3  101.39   20.60
   8   7   3  200.98   32.80
  -8   7  -3  123.69   24.50
  -8   7  -3  114.19   21.60
  -8   7  -3  172.38   28.10
   9  -7   3  -20.40   12.80
  -9  -7  -3  -10.20   14.40
   9  -7   3   30.50   20.30
   9  -7   3    6.90   12.00
  -9  -7  -3    1.40   17.10
   9  -7   3   25.80   13.30
  -9   7  -3   15.20   17.10
   9   7   3   -6.70   12.50
  -9   7  -3    1.90   11.30
   9   7   3    1.70   18.30
  -9   7  -3    2.20   10.90
   9   7   3    4.50   11.70
   9   7   3    2.00   11.10
  -9  -8   3   10.60   15.70
   9  -8  -3   31.80   18.10
   9  -8  -3   26.60   18.70
   9  -8  -3   19.90   11.50
   9  -8  -3   24.70   13.20
  -9   8   3   11.10   19.00
   9   8  -3   21.80   12.10
   9   8  -3   21.60   19.50
   9   8  -3   -5.00   11.90
  -9   8   3   15.10   12.70
  -9   8   3    4.10   13.50
   9   8  -3   40.90   17.80
   8  -8  -3   93.79   25.60
   8  -8  -3  118.39   27.00
   8  -8  -3  148.39   23.20
   8  -8  -3  170.28   27.30
  -8  -8   3  138.59   26.00
   8   8  -3  134.59   23.90
  -8   8   3  172.28   25.80
   8   8  -3  170.08   26.30
  -8   8   3  139.29   27.80
  -8   8   3  163.88   26.10
   8   8  -3  181.28   30.90
   8   8  -3  173.68   31.70
  -8   8   3  156.58   24.30
   7  -8  -3   -8.00    6.90
   7  -8  -3    3.50   11.50
   7  -8  -3    8.90    8.10
   7  -8  -3   -8.00   12.80
  -7  -8   3  -17.30    7.80
   7   8  -3   -0.90    8.20
   7   8  -3   -4.00    8.90
  -7   8   3    5.50    9.60
  -7   8   3   17.30   12.20
   7   8  -3    3.50   13.80
   7   8  -3   -8.30    7.20
  -7   8   3   -9.90   12.30
   6  -8  -3    3.80    7.70
   6  -8  -3   25.40   15.30
  -6  -8   3    3.00   10.60
   6  -8  -3   12.50   11.50
   6  -8  -3    7.50    9.10
  -6   8   3   17.30   11.20
   6   8  -3    8.30    9.20
  -6   8   3   22.30   16.30
   6   8  -3   34.40   16.90
   6   8  -3    4.80    9.30
  -6   8   3   12.20    9.70
   6   8  -3    9.60   10.90
  -6   8   3    9.40    8.80
  -6   8   3   11.50   11.50
   5  -8  -3   19.50   10.30
  -5  -8   3   11.00   10.60
   5  -8  -3    2.60    6.90
   5  -8  -3    8.10    8.90
  -5   8   3    7.10    7.90
   5   8  -3   15.90   10.30
   5   8  -3   -2.30   11.00
  -5   8   3    5.60    8.50
  -5   8   3   27.30   11.90
  -5   8   3    8.90    9.00
   5   8  -3    1.60    8.10
  -5   8   3   -6.20   11.70
   4  -8  -3  267.67   36.40
  -4  -8   3  249.97   31.00
   4  -8  -3  275.37   31.50
   4  -8  -3  241.78   29.70
   4  -8  -3  293.87   27.70
   4   8  -3  279.27   37.10
   4   8  -3  227.28   28.20
  -4   8   3  208.18   33.40
   4   8  -3  261.57   30.10
  -4   8   3  249.58   23.90
  -4   8   3  226.48   29.90
  -4   8   3  229.48   28.40
   3  -8  -3   30.40   11.50
   3  -8  -3   22.90   10.00
   3  -8  -3   19.30   11.10
  -3  -8   3   35.90   11.60
  -3  -8   3   22.10   11.50
  -3   8   3   43.00   10.00
  -3   8   3   35.30   13.60
   3   8  -3   37.00   16.60
  -3   8   3   12.30    8.10
   3   8  -3   21.30    8.60
  -2  -8   3  193.38   25.70
   2  -8  -3  158.88   23.30
   2  -8  -3  150.98   21.50
  -2  -8   3  227.78   25.60
   2  -8  -3  178.98   24.20
  -2   8   3  173.68   22.80
  -2   8   3  208.18   28.00
   2   8  -3  159.28   21.00
   2   8  -3  141.49   27.10
  -2   8   3  191.18   20.40
   1  -8  -3   55.09   13.80
  -1  -8   3  105.39   17.20
   1  -8  -3   95.39   17.60
  -1  -8   3   97.99   17.50
   1  -8  -3   75.59   15.20
  -1  -8   3   78.89   15.00
   1   8  -3   72.89   13.80
  -1   8   3   96.69   19.10
  -1   8   3   93.39   14.00
   1   8  -3   50.89   16.70
  -1   8   3   81.79   14.80
  -1   8   3   72.69   22.40
   1   8  -3   95.59   22.00
   0  -8  -3    8.40    8.10
   0  -8   3    3.60    6.90
   0  -8   3    5.40    6.80
   0  -8  -3   11.20    8.80
   0  -8  -3    3.90    7.50
   0  -8   3   -0.90    7.30
   0   8  -3   21.70   10.80
   0   8  -3   16.30   13.50
   0   8   3    8.90   10.00
   0   8  -3   -1.80    4.90
   0   8   3   14.20    7.90
   0   8   3   18.00   12.30
  -1  -8  -3  445.36   38.70
   1  -8   3  402.66   37.50
  -1  -8  -3  430.86   49.80
   1  -8   3  403.36   36.60
  -1  -8  -3  435.86   38.20
   1  -8   3  423.06   35.60
  -1   8  -3  478.45   41.20
  -1   8  -3  456.05   44.80
   1   8   3  447.76   38.30
  -1   8  -3  490.45   35.70
   1   8   3  515.45   44.60
  -1   8  -3  453.75   34.90
   1   8   3  456.85   37.30
  -2  -8  -3   10.80   13.40
  -2  -8  -3   -8.80    6.30
   2  -8   3    0.90    6.80
  -2  -8  -3    0.60    9.00
   2  -8   3   11.70    7.90
  -2   8  -3    5.50    6.30
  -2   8  -3    7.10    6.60
  -2   8  -3    1.70    9.50
   2   8   3   22.10   13.70
   2   8   3    2.00    6.60
  -2   8  -3   -3.10    6.70
  -2   8  -3  -12.30    9.40
   2   8   3   18.60    8.60
   3  -8   3   -9.50    9.00
  -3  -8  -3   -9.40    8.60
   3  -8   3   -5.00    8.50
   3  -8   3    0.50    6.20
  -3  -8  -3   -7.20   10.20
   3   8   3   -0.80    8.20
  -3   8  -3    4.60    5.90
   3   8   3    6.00   12.10
  -3   8  -3    1.40    6.00
  -3   8  -3   10.60   10.60
  -3   8  -3    2.90    6.50
  -3   8  -3    7.80   14.20
   3   8   3   -1.20    6.30
   4  -8   3   90.09   20.00
  -4  -8  -3   58.79   17.80
   4  -8   3   97.39   16.70
  -4  -8  -3   49.80   18.90
   4   8   3   65.69   16.80
  -4   8  -3  109.79   17.70
  -4   8  -3  112.29   26.80
  -4   8  -3   95.69   18.10
  -4   8  -3  107.59   17.10
   4   8   3   54.89   19.80
   4   8   3   95.09   18.60
   5  -8   3  700.53   62.79
  -5  -8  -3  698.93   59.89
   5  -8   3  569.94   56.89
   5  -8   3  727.33   58.29
   5  -8   3  874.31   57.59
  -5   8  -3  897.51   60.69
   5   8   3  786.62   64.79
  -5   8  -3  764.42   56.79
  -5   8  -3  767.32   55.89
   5   8   3  745.03   58.59
   5   8   3  675.23   57.89
  -5   8  -3  767.02   60.29
  -6  -8  -3   -7.60   12.00
   6  -8   3   -1.20    8.00
   6  -8   3    2.50    8.40
  -6  -8  -3    1.00   10.40
   6  -8   3   -3.20   11.00
   6  -8   3   -2.10    7.80
   6   8   3  -14.60   10.50
  -6   8  -3    1.20   10.40
   6   8   3    4.50    8.70
  -6   8  -3   11.30   12.20
   6   8   3   -5.70    6.30
   6   8   3    6.90   10.70
   7  -8   3  205.98   27.80
  -7  -8  -3  254.17   37.60
   7  -8   3  197.38   33.30
  -7  -8  -3  159.08   30.30
   7  -8   3  196.58   26.40
   7  -8   3  166.88   32.80
   7   8   3  177.48   26.00
  -7   8  -3  159.98   33.20
  -7   8  -3  194.48   27.50
   7   8   3  225.18   30.80
  -7   8  -3  186.88   31.40
   7   8   3  193.08   30.70
   7   8   3  167.08   33.00
  -7   8  -3  229.28   31.90
   8  -8   3    8.80   15.60
  -8  -8  -3    8.30   14.70
   8  -8   3   21.60   13.50
  -8  -8  -3   29.70   21.10
   8  -8   3   25.00   11.00
   8  -8   3    8.30   15.80
  -8   8  -3   18.50   14.10
  -8   8  -3   30.40   24.20
   8   8   3   23.30   16.00
   8   8   3   19.00   19.80
   8   8   3    6.90   11.00
   8   8   3   11.30   16.00
   9  -8   3    8.70   15.20
  -9  -8  -3   23.00   18.40
  -9  -8  -3    2.80   21.60
   9  -8   3   11.70   17.40
   9  -8   3   16.40   19.80
   9  -8   3   11.20   12.30
  -9   8  -3  -11.50   10.50
  -9   8  -3    5.10   13.20
   9   8   3   -3.50   15.10
   9   8   3    1.70   16.90
   9   8   3   32.80   14.20
  -9   8  -3    2.40   21.30
  -9  -9   3    7.10   15.50
   9  -9  -3   -4.90   21.10
   9  -9  -3   33.00   23.40
   9  -9  -3   16.80   14.80
  -9   9   3   26.30   19.20
   9   9  -3    8.80   17.80
  -9   9   3   20.30   14.70
  -9   9   3    5.10   13.20
   9   9  -3    9.90   13.20
   9   9  -3   17.40   14.30
   9   9  -3   32.90   20.40
  -8  -9   3  128.89   26.00
   8  -9  -3  111.29   25.50
   8  -9  -3  129.19   25.10
   8  -9  -3  115.39   28.30
   8  -9  -3  131.09   22.80
   8   9  -3  168.68   33.00
  -8   9   3  168.78   25.90
   8   9  -3  119.89   24.30
  -8   9   3  110.89   22.30
   8   9  -3   87.49   20.30
   8   9  -3  118.49   28.90
  -8   9   3  113.19   26.00
  -8   9   3  130.49   23.40
   7  -9  -3  121.99   23.60
  -7  -9   3  128.69   26.70
   7  -9  -3  140.29   30.70
   7  -9  -3  164.18   28.80
   7  -9  -3  126.69   21.00
  -7   9   3   84.09   25.40
   7   9  -3  123.79   23.00
  -7   9   3  140.79   25.80
  -7   9   3  198.68   26.60
   7   9  -3  121.39   25.00
   7   9  -3  127.69   23.00
   7   9  -3  157.68   32.10
   6  -9  -3   15.70   10.90
   6  -9  -3   -0.60    9.60
   6  -9  -3   -1.40   12.80
  -6  -9   3    4.40   11.30
   6  -9  -3   14.10   13.40
  -6   9   3    5.00   10.80
  -6   9   3   -2.20    8.50
   6   9  -3   12.80   12.00
   6   9  -3   26.30   13.60
   6   9  -3   15.10   16.20
  -6   9   3   11.40    9.40
  -6   9   3   37.10   19.80
   5  -9  -3  208.08   29.40
   5  -9  -3  316.77   36.50
  -5  -9   3  204.88   30.90
   5  -9  -3  243.18   36.70
   5  -9  -3  222.48   30.10
  -5   9   3  195.78   28.70
   5   9  -3  273.17   40.10
  -5   9   3  239.88   36.50
  -5   9   3  241.58   38.70
   5   9  -3  232.08   30.70
  -5   9   3  261.77   28.60
   5   9  -3  216.08   29.40
  -4  -9   3  535.35   43.40
   4  -9  -3  518.85   43.90
   4  -9  -3  472.35   54.99
   4  -9  -3  499.15   45.10
  -4   9   3  466.15   41.90
   4   9  -3  496.45   56.49
  -4   9   3  549.65   51.39
   4   9  -3  535.95   43.60
  -3  -9   3   76.49   17.00
   3  -9  -3  102.09   18.90
   3  -9  -3   88.79   18.90
  -3  -9   3  102.29   18.50
   3  -9  -3   80.29   18.60
   3   9  -3  101.69   25.10
   3   9  -3   92.39   17.60
  -3   9   3   78.39   19.90
  -3   9   3   68.19   13.30
  -3   9   3   62.49   14.70
  -3   9   3   87.09   22.50
   2  -9  -3   -0.20    9.40
  -2  -9   3   -1.10    8.80
  -2  -9   3   -4.90    7.30
   2  -9  -3   12.40   10.40
   2  -9  -3   -7.30    6.90
  -2   9   3    3.80    6.20
   2   9  -3  -11.40    9.70
  -2   9   3   21.60   15.10
   2   9  -3   -0.60    6.80
   2   9  -3   -5.40   11.80
  -2   9   3   -3.70    6.40
  -2   9   3    2.30    8.70
  -1  -9   3  164.18   24.50
   1  -9  -3  188.08   26.90
   1  -9  -3  162.68   23.70
   1  -9  -3  156.98   23.90
  -1  -9   3  203.58   27.60
  -1  -9   3  189.58   26.00
  -1   9   3  136.59   21.20
  -1   9   3  169.08   27.90
  -1   9   3  191.78   21.30
   1   9  -3  157.88   31.70
  -1   9   3  181.08   30.60
   1   9  -3  146.09   29.30
   1   9  -3  193.68   23.60
   0  -9   3  946.91   71.89
   0  -9  -3 1060.39   73.69
   0  -9   3 1160.58   74.89
   0  -9  -3 1089.29   75.19
   0  -9   3 1032.80   73.39
   0   9  -3 1064.09   85.49
   0   9  -3 1027.40   80.99
   0   9  -3  913.91   69.19
   0   9   3 1018.90   71.49
   0   9   3 1015.00   79.09
   0   9  -3 1043.10   70.29
  -1  -9  -3    6.20   10.50
  -1  -9  -3    4.60    7.20
   1  -9   3    3.10    9.40
   1  -9   3   -7.00    5.90
  -1  -9  -3    9.50    9.70
   1  -9   3   -0.90    6.30
  -1   9  -3   -2.40    9.60
   1   9   3   11.10   11.80
   1   9   3   -8.30   11.50
  -1   9  -3   -1.10    6.00
  -1   9  -3    5.60    6.80
   1   9   3   -4.30    6.40
  -1   9  -3    1.80    9.70
  -2  -9  -3   48.60   14.70
   2  -9   3   49.00   16.00
  -2  -9  -3   64.39   17.20
   2  -9   3   66.89   14.70
   2  -9   3   83.99   18.50
  -2   9  -3   44.10   15.40
   2   9   3   66.19   23.40
  -2   9  -3   49.00   12.50
   2   9   3   35.30   12.70
  -2   9  -3   78.79   15.10
  -2   9  -3   52.89   21.00
   2   9   3   81.89   17.70
  -3  -9  -3   33.20   17.20
   3  -9   3   14.60   11.80
   3  -9   3   35.80   16.10
   3  -9   3   15.70    8.50
  -3  -9  -3   12.50   10.20
   3   9   3   13.60   11.50
  -3   9  -3    7.00    8.10
  -3   9  -3   24.50   12.30
   3   9   3   32.70   17.20
   3   9   3   -4.50    7.80
  -3   9  -3    7.80   10.50
  -3   9  -3    1.80    5.70
  -4  -9  -3   82.49   24.60
   4  -9   3  103.39   24.20
   4  -9   3  107.09   22.90
  -4  -9  -3  117.99   23.40
   4  -9   3   87.39   18.40
  -4   9  -3   59.29   23.80
  -4   9  -3  119.39   19.60
   4   9   3  106.69   20.50
   4   9   3  124.99   22.30
  -4   9  -3  127.99   19.70
  -4   9  -3  111.39   20.90
   4   9   3   99.99   26.20
  -4   9  -3  137.39   24.90
  -5  -9  -3  365.66   49.80
  -5  -9  -3  448.46   49.10
   5  -9   3  431.06   51.49
   5  -9   3  331.67   43.50
   5  -9   3  433.86   37.80
  -5   9  -3  480.85   57.09
   5   9   3  370.66   48.90
   5   9   3  376.86   44.00
  -5   9  -3  439.16   40.40
   5   9   3  405.76   38.70
   5   9   3  410.26   36.90
  -5   9  -3  460.85   42.40
  -5   9  -3  398.76   37.40
  -6  -9  -3    8.40   18.30
   6  -9   3   17.60   10.10
   6  -9   3    0.40    8.70
   6  -9   3   -0.60   12.70
   6  -9   3    1.10   14.50
  -6  -9  -3   16.40   14.70
  -6   9  -3    2.50    7.90
   6   9   3    3.70   11.20
   6   9   3   15.10   16.00
  -6   9  -3  -10.70    8.20
  -6   9  -3   -2.60   16.10
   6   9   3   -0.40    7.90
   6   9   3    7.40   12.30
   7  -9   3  107.99   21.10
   7  -9   3  183.48   26.70
  -7  -9  -3  191.38   32.60
   7  -9   3   42.50   20.60
   7  -9   3  127.69   30.00
  -7  -9  -3   94.39   27.50
   7   9   3   89.09   19.60
   7   9   3  171.18   32.70
  -7   9  -3  132.29   23.90
   7   9   3  126.39   26.80
  -7   9  -3  165.68   32.30
  -7   9  -3  117.49   22.00
   7   9   3  147.79   26.40
  -8  -9  -3   39.50   21.50
   8  -9   3   97.79   26.30
   8  -9   3   58.99   16.50
   8   9   3   29.10   14.60
   8   9   3   41.60   23.70
  -8   9  -3   21.90   11.90
   8   9   3   24.10   18.70
  -8   9  -3   24.50   19.50
  -8   9  -3   44.40   26.80
  -8   9  -3   70.99   19.80
   8   9   3   18.30   14.20
  -8 -10   3   32.20   20.00
   8 -10  -3   24.40   16.00
   8 -10  -3   77.39   21.60
   8 -10  -3   28.90   22.90
   8 -10  -3   31.90   20.30
   8 -10  -3   10.80   12.70
   8  10  -3   67.19   19.10
  -8  10   3   18.20   18.50
  -8  10   3   38.70   23.40
  -8  10   3   57.69   17.20
   8  10  -3   40.50   28.20
   8  10  -3   25.30   24.60
   8  10  -3   25.70   15.30
   7 -10  -3  139.89   31.80
  -7 -10   3  109.49   23.70
   7 -10  -3  163.58   27.60
   7 -10  -3  118.19   26.70
   7 -10  -3  113.19   23.90
   7  10  -3   95.69   20.30
  -7  10   3  133.09   24.80
   7  10  -3  131.19   26.10
  -7  10   3   95.89   19.80
   7  10  -3  135.79   30.50
   7  10  -3  108.39   22.80
  -7  10   3  164.18   31.60
   6 -10  -3   11.10   12.50
  -6 -10   3   22.50   17.70
   6 -10  -3   23.60   14.10
   6 -10  -3   12.30   13.90
   6 -10  -3   37.10   20.70
   6  10  -3   15.80   12.20
  -6  10   3   26.20   14.90
  -6  10   3   22.40   15.30
  -6  10   3    7.10   17.20
   6  10  -3   33.40   15.20
   6  10  -3   19.80   17.40
  -6  10   3   40.80   13.60
   5 -10  -3   -4.40    8.70
   5 -10  -3    4.10   12.20
  -5 -10   3   19.10   12.10
   5 -10  -3   -2.80   14.50
   5 -10  -3   -2.50    9.80
  -5 -10   3    5.00   11.70
  -5  10   3   23.90   19.40
  -5  10   3   10.90    8.70
   5  10  -3    3.70   14.40
   5  10  -3   20.80   11.30
  -5  10   3   -4.70    7.70
   4 -10  -3  581.14   53.69
   4 -10  -3  669.83   56.29
  -4 -10   3  724.43   55.39
  -4 -10   3  637.34   56.49
   4 -10  -3  707.23   58.09
  -4  10   3  670.93   57.79
  -4  10   3  766.22   63.79
   4  10  -3  653.53   53.99
   4  10  -3  691.33   62.89
  -4  10   3  748.03   52.79
  -4  10   3  753.62   55.39
   3 -10  -3  133.59   23.30
  -3 -10   3  164.98   25.80
  -3 -10   3  152.68   24.00
   3 -10  -3  237.08   31.60
   3 -10  -3  141.29   25.00
  -3  10   3  210.18   23.80
  -3  10   3  206.68   35.00
  -3  10   3  155.88   23.80
  -3  10   3  133.69   25.40
   3  10  -3  173.68   33.20
   3  10  -3  171.58   24.40
   2 -10  -3  136.49   23.00
   2 -10  -3  100.49   19.60
  -2 -10   3  133.09   22.60
  -2 -10   3  151.58   25.40
   2 -10  -3  117.59   22.50
   2  10  -3  114.99   19.80
   2  10  -3  136.59   27.30
  -2  10   3  105.29   19.60
  -2  10   3  125.29   27.80
   2  10  -3  105.89   26.80
  -2  10   3  185.58   29.00
   1 -10  -3  310.07   36.30
   1 -10  -3  265.47   35.30
   1 -10  -3  337.97   33.20
  -1 -10   3  323.07   32.10
  -1 -10   3  351.46   39.10
   1  10  -3  276.77   42.70
  -1  10   3  391.66   46.30
   1  10  -3  304.87   41.60
  -1  10   3  290.37   28.00
   1  10  -3  297.57   30.00
  -1  10   3  299.47   30.20
  -1  10   3  412.36   44.90
   0 -10   3   94.29   19.90
   0 -10  -3   79.99   17.50
   0 -10  -3  114.49   21.30
   0 -10   3  103.59   19.40
   0 -10  -3   94.79   21.60
   0 -10   3  103.79   21.00
   0  10   3   84.39   21.60
   0  10  -3  100.59   17.70
   0  10  -3   79.59   15.90
   0  10   3   71.19   14.90
   0  10   3  139.49   20.90
   0  10  -3  126.09   29.70
   0  10   3   92.09   24.40
  -1 -10  -3  730.93   58.19
   1 -10   3  705.83   57.99
   1 -10   3  714.83   55.49
   1 -10   3  730.33   58.99
  -1 -10  -3  798.82   59.89
  -1 -10  -3  813.02   58.19
  -1  10  -3  609.54   71.09
   1  10   3  750.92   56.89
   1  10   3  688.03   63.29
  -1  10  -3  709.23   65.59
  -1  10  -3  702.13   53.39
   2 -10   3   -8.00    8.70
  -2 -10  -3    4.80   10.20
   2 -10   3    9.60    9.40
  -2 -10  -3    1.70    8.80
  -2 -10  -3   -7.40   10.50
   2 -10   3   -2.40    7.20
   2  10   3    7.20    7.90
  -2  10  -3   -8.10    8.90
  -2  10  -3   23.60    8.90
  -2  10  -3   -1.10   15.30
   2  10   3   -8.20   11.70
  -2  10  -3   -1.70    6.90
  -3 -10  -3   63.59   19.30
   3 -10   3  105.79   21.40
   3 -10   3   65.89   16.30
   3 -10   3   74.89   19.10
  -3  10  -3   84.19   16.70
  -3  10  -3   79.19   15.50
   3  10   3   85.09   18.70
   3  10   3   71.89   19.30
   3  10   3  102.79   25.20
  -3  10  -3   72.49   24.80
  -3  10  -3   71.29   19.30
   4 -10   3   60.99   20.90
   4 -10   3   88.99   18.50
  -4 -10  -3   36.60   18.30
   4 -10   3   95.09   21.20
  -4  10  -3   72.59   18.50
   4  10   3   95.49   25.70
  -4  10  -3   79.49   17.70
   4  10   3   77.29   18.80
   4  10   3   49.00   15.40
  -4  10  -3   70.69   27.00
  -5 -10  -3   -0.70   14.30
   5 -10   3   -6.10   12.70
   5 -10   3   20.40   11.80
   5 -10   3    6.80   14.20
  -5  10  -3    6.30   11.40
   5  10   3   10.30   12.30
  -5  10  -3   -9.80   16.40
  -5  10  -3   25.50   12.30
   5  10   3   -0.80   14.70
  -5  10  -3   15.80   10.10
   5  10   3   24.40   14.10
   6 -10   3    5.70   11.30
   6 -10   3    8.20   17.40
   6 -10   3   16.10   14.10
  -6 -10  -3    9.60   15.50
   6  10   3    2.00   16.30
  -6  10  -3    8.20   12.10
  -6  10  -3   -7.20   10.90
   6  10   3   17.20   11.60
   6  10   3   11.00   14.30
  -6  10  -3    9.10    9.50
   6  10   3   16.40   12.60
  -6  10  -3  -17.10   16.30
   7 -10   3   -4.80   14.90
  -7 -10  -3    5.10   15.50
   7 -10   3   10.10   12.00
   7  10   3    1.90   10.90
  -7  10  -3   33.50   20.40
  -7  10  -3   10.10   22.20
   7  10   3   -6.10   16.00
  -7  10  -3    5.30   10.50
  -7  10  -3   19.40   13.50
   7  10   3    2.50   13.00
   7  10   3   18.30   15.80
   7 -11  -3   12.60   14.50
   7 -11  -3   26.10   18.10
  -7 -11   3   19.30   17.00
   7 -11  -3   22.20   15.80
  -7 -11   3   10.90   16.50
   7 -11  -3   29.40   20.50
  -7  11   3   43.00   14.30
  -7  11   3   34.20   24.80
   7  11  -3    9.80   12.80
   7  11  -3   30.30   15.60
   7  11  -3   22.90   15.30
  -7  11   3    8.40   19.80
   6 -11  -3  246.78   42.40
   6 -11  -3  269.57   35.80
  -6 -11   3  217.98   35.10
  -6 -11   3  224.48   32.20
   6 -11  -3  234.08   34.40
   6 -11  -3  229.88   37.80
   6  11  -3  260.77   35.70
  -6  11   3  250.37   31.00
  -6  11   3  251.87   34.90
  -6  11   3  259.67   41.20
   6  11  -3  238.68   42.40
   5 -11  -3   48.00   16.30
   5 -11  -3    9.80   15.80
  -5 -11   3   27.10   15.10
   5 -11  -3   36.30   16.30
  -5 -11   3   28.20   15.80
   5  11  -3   82.39   18.30
  -5  11   3   25.80   14.50
  -5  11   3   36.00   23.00
  -5  11   3   68.29   14.60
   5  11  -3   22.10   21.00
   4 -11  -3  110.99   23.50
  -4 -11   3   76.49   18.90
   4 -11  -3   39.40   15.80
   4 -11  -3   98.59   20.10
  -4  11   3   64.89   22.80
   4  11  -3   57.09   24.40
   4  11  -3   55.59   16.90
  -4  11   3   71.39   17.10
  -3 -11   3   79.79   21.20
   3 -11  -3   87.89   19.50
  -3 -11   3   72.19   18.20
   3 -11  -3   63.09   17.20
   3 -11  -3   33.60   15.30
  -3  11   3   66.19   16.00
   3  11  -3   99.89   26.30
   3  11  -3   57.29   15.30
   3  11  -3   65.39   22.30
  -3  11   3   57.39   13.10
  -3  11   3   45.30   22.70
  -2 -11   3   60.79   19.00
   2 -11  -3   23.20   15.10
  -2 -11   3   64.79   17.50
   2 -11  -3   65.39   17.50
   2 -11  -3   57.99   17.20
  -2  11   3   63.19   16.00
   2  11  -3   47.40   14.00
   2  11  -3   71.29   23.80
   2  11  -3   60.09   22.10
  -2  11   3   51.39   22.20
  -2  11   3   34.90   11.90
  -1 -11   3   18.60   13.50
   1 -11  -3   19.40   13.90
   1 -11  -3   -3.90   11.00
   1 -11  -3   17.30   11.40
  -1 -11   3   -5.60   10.40
  -1 -11   3   12.00   11.40
   1  11  -3    6.60    8.50
  -1  11   3   15.10   10.30
  -1  11   3    4.10    6.40
  -1  11   3   15.80   16.90
   1  11  -3   10.10   16.80
   0 -11   3   59.59   18.20
   0 -11  -3   54.99   16.70
   0 -11   3   50.79   19.50
   0 -11   3   58.79   15.50
   0 -11  -3   60.99   17.40
   0 -11  -3   54.29   16.80
   0  11  -3   38.10   21.20
   0  11   3   70.89   23.20
   0  11   3   74.69   15.50
   0  11   3   49.60   15.50
   0  11  -3   72.19   15.80
  -1 -11  -3  283.87   40.80
  -1 -11  -3  278.47   36.60
  -1 -11  -3  231.18   33.90
   1 -11   3  246.68   32.10
   1 -11   3  270.87   36.90
   1 -11   3  266.67   36.10
  -1  11  -3  249.88   30.40
   1  11   3  297.57   34.60
  -1  11  -3  175.78   37.90
   1  11   3  291.17   43.70
   2 -11   3   -0.60   12.60
  -2 -11  -3   12.60   12.90
   2 -11   3   29.00   12.80
   2 -11   3   -1.80    8.40
  -2 -11  -3   15.50   13.50
  -2  11  -3    8.20   13.20
   2  11   3   13.40   17.20
   2  11   3   24.20   12.30
  -2  11  -3   23.10   20.50
  -2  11  -3    4.80    8.10
   3 -11   3   42.10   16.80
  -3 -11  -3   23.20   14.00
  -3 -11  -3   40.80   22.50
   3 -11   3   49.70   19.20
   3 -11   3   34.80   14.60
   3  11   3   69.49   17.70
  -3  11  -3   47.20   18.60
  -3  11  -3   51.59   14.30
   3  11   3   33.50   20.80
  -3  11  -3   66.19   26.20
  -3  11  -3   48.90   13.80
   3  11   3   34.50   13.90
  -4 -11  -3   20.70   15.70
   4 -11   3   49.60   20.60
   4 -11   3    3.60   14.20
   4 -11   3    7.10   10.40
   4  11   3    5.50   16.50
   4  11   3    9.40   13.20
  -4  11  -3   22.50   12.50
   4  11   3   14.60   13.00
  -4  11  -3   35.80   12.50
  -4  11  -3    5.40   19.00
  -4  11  -3   33.50   17.00
   5 -11   3   21.60   17.50
  -5 -11  -3   39.90   19.70
   5 -11   3    3.70   11.40
   5 -11   3   -5.50   13.40
   5 -11   3   33.50   21.90
  -5  11  -3   63.79   15.70
  -5  11  -3   47.00   14.80
  -5  11  -3   13.20   22.40
   5  11   3   40.70   23.10
   5  11   3   30.60   17.10
  -5  11  -3   39.90   18.60
   5  11   3   57.29   18.20
  -6 -11  -3   61.89   25.60
   6 -11   3   80.79   20.50
   6 -11   3  133.69   36.40
   6 -11   3  149.59   29.70
  -6  11  -3   68.29   22.10
   6  11   3   46.60   19.70
   6  11   3   91.69   19.90
  -6  11  -3  113.99   22.30
   6  11   3  109.59   25.00
  -6  11  -3   90.69   31.30
  -6  11  -3  107.69   24.10
   7 -11   3   37.30   23.00
  -7 -11  -3   27.10   21.70
   7 -11   3   76.99   24.20
   7 -11   3   40.40   25.30
   7  11   3   23.10   17.90
  -7  11  -3   17.90   16.90
   7  11   3   42.70   25.00
  -7  11  -3   27.70   27.10
   7  11   3   22.90   15.20
  -7  11  -3   26.30   25.00
   6 -12  -3   -5.60   11.90
   6 -12  -3   -3.90   16.30
   6 -12  -3   12.00   15.60
  -6 -12   3  -10.10   13.10
  -6  12   3    8.60   12.60
  -6  12   3   13.50   23.80
  -6  12   3   -7.90   14.80
  -6  12   3   18.20   14.20
   6  12  -3   19.20   16.10
   6  12  -3    1.60   23.80
   5 -12  -3   -5.50   14.40
   5 -12  -3    1.70   11.70
  -5 -12   3  -16.30   11.50
  -5 -12   3    2.50   12.70
   5 -12  -3   10.00   12.00
  -5  12   3   18.00   15.70
  -5  12   3    1.10   12.00
  -5  12   3   -6.50   16.20
   5  12  -3   30.50   27.30
   5  12  -3   10.10   10.90
  -5  12   3    4.20   10.70
  -4 -12   3   12.20   14.40
   4 -12  -3   -1.50   13.60
   4 -12  -3    7.90   15.30
   4 -12  -3   -5.10   10.70
  -4 -12   3   47.50   20.20
   4  12  -3    0.40   17.70
  -4  12   3    7.00   12.50
   4  12  -3   -2.30   16.90
  -4  12   3   27.20   17.60
  -4  12   3   -4.00   18.70
   4  12  -3   16.30   13.50
  -4  12   3    7.50    8.60
   3 -12  -3   21.70   15.00
  -3 -12   3   91.69   21.30
   3 -12  -3   99.29   23.30
   3 -12  -3   90.59   21.20
  -3 -12   3   64.99   20.20
  -3  12   3  112.09   28.70
   3  12  -3   96.59   27.80
  -3  12   3   59.19   21.20
  -3  12   3   77.79   17.30
   3  12  -3   81.19   18.70
   3  12  -3   83.39   24.70
  -3  12   3   83.89   19.60
   2 -12  -3   38.60   16.00
  -2 -12   3   24.50   15.70
   2 -12  -3   20.20   15.40
  -2 -12   3    3.90   13.90
   2 -12  -3   49.80   16.80
  -2  12   3   19.10   13.00
   2  12  -3   56.39   15.10
   2  12  -3   34.40   20.80
  -2  12   3   71.09   26.10
  -2  12   3    2.10   15.30
   2  12  -3   11.10   18.10
  -1 -12   3  260.37   37.40
  -1 -12   3  270.47   37.80
   1 -12  -3  242.18   35.40
   1 -12  -3  252.67   35.70
  -1 -12   3  275.17   36.20
   1  12  -3  318.47   45.70
   1  12  -3  325.17   36.00
  -1  12   3  285.57   46.00
   1  12  -3  268.27   45.60
  -1  12   3  350.66   38.60
  -1  12   3  304.97   41.30
   1  12  -3  310.77   34.90
   0 -12  -3  140.89   26.80
   0 -12   3  168.58   29.60
   0 -12  -3  180.78   29.60
   0 -12  -3  207.48   33.60
   0 -12   3  205.18   30.00
   0 -12   3  174.48   30.90
   0  12   3  149.88   30.70
   0  12  -3  171.78   25.00
   0  12  -3  190.58   37.70
   0  12   3  138.39   33.30
   0  12  -3  217.28   35.70
   0  12  -3  124.39   21.50
   0  12   3  140.59   24.10
   1 -12   3  115.49   23.70
  -1 -12  -3  131.39   24.50
  -1 -12  -3  105.09   22.90
   1 -12   3  116.69   25.80
   1 -12   3   91.89   21.80
  -1 -12  -3  129.19   25.80
   1  12   3   69.19   26.10
   1  12   3  150.18   24.70
  -1  12  -3  100.09   19.70
  -1  12  -3  154.88   34.80
  -1  12  -3  124.99   21.20
  -1  12  -3  137.69   28.30
   1  12   3  113.59   28.20
   2 -12   3  101.19   21.80
  -2 -12  -3   75.09   20.90
   2 -12   3   44.30   17.30
   2 -12   3  103.39   24.60
  -2 -12  -3   22.10   16.90
  -2  12  -3   60.39   15.60
   2  12   3   48.00   23.20
   2  12   3  101.49   21.10
   2  12   3   79.79   23.60
  -2  12  -3   16.70   17.60
  -2  12  -3   83.79   17.10
  -2  12  -3   11.10   20.20
  -3 -12  -3  310.97   38.30
   3 -12   3  238.28   38.80
   3 -12   3  273.57   38.30
  -3 -12  -3  281.17   40.60
   3 -12   3  253.17   34.40
  -3  12  -3  337.77   36.00
  -3  12  -3  285.37   47.00
   3  12   3  343.17   40.60
   3  12   3  208.88   40.00
  -3  12  -3  325.57   35.80
  -3  12  -3  252.07   39.30
   4 -12   3   27.80   17.60
   4 -12   3   11.40   11.40
  -4 -12  -3    8.30   14.80
   4 -12   3   16.60   17.30
  -4 -12  -3   11.80   17.00
   4  12   3   41.10   18.30
  -4  12  -3    9.70   11.20
  -4  12  -3   30.40   23.00
   4  12   3   46.20   19.60
   5 -12   3    7.80   13.10
  -5 -12  -3    3.30   17.30
   5 -12   3    4.40   15.70
   5 -12   3   11.30   17.80
   5  12   3   39.30   19.60
  -5  12  -3   22.10   17.50
   5  12   3   17.50   16.10
  -5  12  -3   13.70   22.80
  -5  12  -3   25.90   14.40
   5  12   3   -4.40   18.30
  -4 -13   3    1.50   11.60
   4 -13  -3   13.00   17.80
  -4 -13   3   13.70   18.20
   4 -13  -3   26.00   15.30
  -4  13   3   27.10   18.00
  -4  13   3   -4.10   12.00
  -4  13   3    6.30   18.20
   4  13  -3   18.50   14.60
   4  13  -3   -7.90   18.20
  -4  13   3    8.10   21.70
   3 -13  -3   13.10   14.80
  -3 -13   3    7.80   17.90
   3 -13  -3   31.60   19.90
  -3 -13   3   36.40   15.10
   3 -13  -3   23.60   18.20
   3  13  -3   35.30   26.10
  -3  13   3   30.10   14.10
   3  13  -3   14.20   20.60
   3  13  -3   78.19   19.00
  -3  13   3   43.80   25.30
  -3  13   3   30.40   13.20
  -3  13   3   39.90   22.70
   2 -13  -3   -9.70   13.30
  -2 -13   3   -4.50   13.90
  -2 -13   3   14.40   16.20
   2 -13  -3   11.10   16.60
   2 -13  -3    3.00   12.90
  -2  13   3   20.10   18.00
  -2  13   3    8.50   20.80
   2  13  -3   -2.20   17.70
  -2  13   3    8.70   12.00
  -2  13   3    0.30    9.00
   2  13  -3   -7.70    9.90
  -1 -13   3   40.20   17.90
   1 -13  -3   32.80   18.20
  -1 -13   3   40.10   19.80
   1 -13  -3   41.90   18.10
   1 -13  -3   44.60   20.30
  -1 -13   3   98.39   22.10
   1  13  -3   87.89   27.10
  -1  13   3   56.99   22.70
   1  13  -3   93.09   18.70
  -1  13   3   68.09   15.80
   1  13  -3   48.50   22.40
   1  13  -3   49.30   26.00
  -1  13   3   33.80   24.40
   0 -13   3   16.30   13.70
   0 -13   3   26.40   14.60
   0 -13  -3   15.50   14.10
   0 -13  -3   32.70   16.10
   0 -13  -3   23.20   14.00
   0  13   3   11.60   20.80
   0  13   3   49.50   12.80
   0  13   3   50.89   20.00
   0  13  -3   22.30   12.40
   0  13  -3   41.30   13.80
   0  13  -3   21.90   18.40
   0  13  -3   42.90   20.30
   1 -13   3  271.07   39.00
  -1 -13  -3  310.17   43.40
  -1 -13  -3  183.58   33.20
   1 -13   3  263.17   38.70
   1 -13   3  292.17   38.20
  -1 -13  -3  216.58   35.60
  -1  13  -3  344.77   46.90
  -1  13  -3  266.77   46.20
   1  13   3  278.57   32.30
   1  13   3  243.98   45.20
   1  13   3  359.16   49.80
  -1  13  -3  233.88   31.90
   2 -13   3   57.29   23.00
   2 -13   3   44.70   18.70
   2 -13   3  116.59   25.00
  -2 -13  -3   84.19   21.90
  -2 -13  -3   75.59   22.70
   2  13   3   63.59   23.50
   2  13   3   84.59   21.10
  -2  13  -3   72.29   18.10
  -2  13  -3   52.19   16.00
  -2  13  -3   87.89   30.10
  -2  13  -3   62.99   25.10
  -3 -13  -3   95.09   23.90
   3 -13   3   55.99   25.70
   3 -13   3   73.39   19.90
   3 -13   3   94.99   24.00
   3  13   3   88.09   28.40
  -3  13  -3   69.69   17.50
  -3  13  -3   84.49   19.40
   3  13   3   71.99   26.80
  -3  13  -3  119.39   29.20
   3  13   3   97.49   23.10
   4 -13   3   13.10   16.30
  -4 -13  -3    6.80   19.30
  -4 -13  -3   11.20   16.90
   4 -13   3    2.90   12.60
   4 -13   3   -4.50   12.00
  -4  13  -3    7.60   20.00
   4  13   3   25.20   14.80
  -4  13  -3   11.50   13.40
  -4  13  -3    0.20   11.40
  -4  13  -3    5.20   21.90
   4  13   3  -14.90   18.20
  -1 -14   3    5.00   14.90
   1 -14  -3    6.50   14.70
   1 -14  -3   -0.30   16.40
  -1 -14   3   -4.00   16.90
  -1 -14   3    3.40   13.40
   1 -14  -3   10.60   14.10
  -1  14   3    0.30   12.90
   1  14  -3    1.20   10.80
   1  14  -3   -7.60   21.30
  -1  14   3   12.50   23.50
  -1  14   3    2.00   10.50
   1  14  -3    0.50   11.60
   0 -14  -3   23.10   19.60
   0 -14  -3   96.99   26.40
   0 -14   3  106.89   27.50
   0 -14   3  110.99   25.40
   0 -14   3  104.89   24.20
   0 -14  -3   68.19   21.80
   0  14   3   84.39   21.40
   0  14  -3   61.59   18.60
   0  14  -3  100.39   31.40
   0  14   3  111.59   32.80
   0  14   3   65.09   19.20
   0  14  -3   84.29   19.10
  -1 -14  -3   -3.70   14.90
   1 -14   3    8.60   19.30
  -1 -14  -3   43.30   22.00
   1 -14   3    4.20   19.00
  -1 -14  -3    2.30   17.40
   1 -14   3   13.70   13.60
   1  14   3   16.80   23.40
  -1  14  -3   26.40   14.40
   1  14   3   14.80   14.20
   1  14   3    8.10   12.00
  -1  14  -3    1.10   23.10
  -1  14  -3   19.80   13.50
  11   0  -4    7.90   10.90
  11   0  -4   35.90   15.70
  11   0  -4   -0.20   10.60
  11   0  -4   20.50   13.70
 -11   0   4   -5.30    9.60
  10   0  -4    9.80   11.30
  10   0  -4   -2.50    8.20
  10   0  -4    9.00   13.50
 -10   0   4    3.20    9.00
 -10   0   4   -4.50    9.40
  10   0  -4    5.20   10.30
   9   0  -4    6.70    8.00
  -9   0   4   -0.60    7.90
   9   0  -4   -0.60    8.90
   9   0  -4    5.90   10.50
  -9   0   4    6.50    9.30
   8   0  -4  419.36   36.90
  -8   0   4  460.35   37.00
   8   0  -4  490.45   38.70
   8   0  -4  453.15   38.60
  -8   0   4  465.15   38.60
   7   0  -4    0.20    6.20
   7   0  -4   -2.80    5.70
   7   0  -4    6.50    7.40
  -7   0   4   -4.80    5.50
  -7   0   4    5.50    6.20
  -6   0   4  289.87   23.50
  -6   0   4  250.17   21.40
   6   0  -4  242.58   22.10
   6   0  -4  194.68   20.50
   6   0  -4  233.28   21.70
  -5   0   4    5.80    6.00
   5   0  -4   -8.20    4.30
  -5   0   4   -8.60    3.80
   5   0  -4   -2.20    4.40
   5   0  -4    4.00    5.10
   4   0  -4  557.24   36.30
  -4   0   4  505.65   37.10
  -4   0   4  589.54   36.50
   4   0  -4  550.24   37.60
   4   0  -4  547.45   36.50
   3   0  -4    0.20    3.20
  -3   0   4    1.30    3.10
   3   0  -4    4.00    2.90
   3   0  -4   -1.30    3.30
   2   0  -4 2153.38  126.29
  -2   0   4 2060.09  126.19
  -2   0   4 2159.48  124.39
   2   0  -4 2201.18  124.59
  -1   0   4    2.40    1.50
  -1   0   4    0.50    1.90
   1   0  -4    1.90    2.00
   1   0  -4    0.20    1.50
   0   0   4 1221.98   67.59
   0   0  -4 1120.79   67.79
   0   0  -4 1124.79   66.19
   0   0  -4 1065.79   67.39
   0   0   4 1100.19   66.29
   0   0  -4 1123.99   66.39
   0   0   4 1115.79   66.19
   0   0   4 1200.28   67.89
   1   0   4   -0.70    2.80
   1   0   4    1.00    5.30
   1   0   4   -3.60    4.70
  -1   0  -4    4.80    5.20
  -1   0  -4    0.70    2.60
  -1   0  -4   -0.70    3.60
   2   0   4 3499.45  219.58
   2   0   4 4248.88  217.98
   2   0   4 3549.74  219.68
  -2   0  -4 3529.95  217.28
  -2   0  -4 3720.43  219.88
  -3   0  -4   -3.00    5.60
  -3   0  -4    3.70    7.00
   3   0   4   -0.30    5.60
  -3   0  -4    0.40    4.30
   3   0   4   -1.30    3.90
   3   0   4    1.80    5.50
   4   0   4  846.82   59.79
  -4   0  -4  827.02   59.59
  -4   0  -4  960.70   61.09
  -4   0  -4  877.41   57.29
   4   0   4  768.62   56.59
   4   0   4 1042.20   61.69
  -5   0  -4   -4.80    4.90
   5   0   4   -8.50    6.50
   5   0   4   -3.80    4.10
  -5   0  -4  -10.60    6.60
   5   0   4    6.00    7.50
  -5   0  -4  -14.90    5.10
  -6   0  -4  832.32   61.29
  -6   0  -4  875.51   62.59
   6   0   4  912.11   63.29
  -6   0  -4  855.21   59.19
   6   0   4  823.22   62.09
  -7   0  -4  -16.50    6.50
   7   0   4    4.30    9.70
   7   0   4    6.80    9.90
   7   0   4   -8.10    4.80
  -7   0  -4   -4.80    7.00
  -7   0  -4    7.60    9.90
  -8   0  -4  750.02   59.19
  -8   0  -4  811.82   58.59
  -8   0  -4  690.73   58.49
   8   0   4  776.52   60.19
   8   0   4  811.72   62.49
   8   0   4  666.63   54.79
  -9   0  -4   -3.20   11.30
   9   0   4    4.60   11.70
   9   0   4    3.00    8.50
  -9   0  -4   -2.30    9.80
   9   0   4  -12.90    8.80
  10   0   4   31.60   18.50
 -10   0  -4   35.30   17.70
 -10   0  -4   22.90   12.20
  10   0   4   10.50   11.10
  10   0   4  -10.00   11.30
 -10   0  -4   20.10   15.50
 -11   0  -4   -2.00   14.80
  11   0   4   -3.10   15.80
 -11   0  -4   -4.00   11.90
  11   0   4   -2.30   10.20
  11   0   4    7.40   14.50
  11  -1  -4   13.70    9.40
  11  -1  -4   20.90   11.40
  11  -1  -4   -1.20   13.10
  11  -1  -4    3.30   12.10
  11   1  -4   30.00   12.80
  11   1  -4   -2.20   10.60
 -11   1   4   10.90   10.90
  11   1  -4   -1.40    9.60
 -11   1   4   -2.60    9.60
 -10  -1   4    6.70    9.90
  10  -1  -4    0.50    9.40
  10  -1  -4    5.60    9.50
  10  -1  -4    4.60   10.80
  10  -1  -4   23.90   13.70
 -10   1   4   18.50   12.30
  10   1  -4   27.80   12.90
  10   1  -4   30.50   15.10
 -10   1   4   11.90   10.10
  10   1  -4    6.90    9.80
   9  -1  -4   49.00   13.80
   9  -1  -4   48.80   15.60
   9  -1  -4   61.59   16.50
  -9  -1   4   37.10   12.80
   9  -1  -4   55.79   14.70
   9   1  -4   39.70   14.00
  -9   1   4   65.89   14.30
  -9   1   4   35.40   12.80
   9   1  -4   43.70   12.70
   9   1  -4   50.89   13.70
   8  -1  -4  290.07   27.60
   8  -1  -4  273.67   31.50
  -8  -1   4  298.57   27.10
   8  -1  -4  270.87   30.00
   8  -1  -4  313.27   40.00
   8   1  -4  298.37   32.50
  -8   1   4  252.67   25.80
  -8   1   4  247.28   29.10
   8   1  -4  264.57   29.20
   7  -1  -4  242.38   24.10
  -7  -1   4  241.28   23.80
   7  -1  -4  249.38   24.00
   7  -1  -4  264.87   25.70
   7  -1  -4  250.27   24.00
  -7  -1   4  221.88   22.60
   7   1  -4  222.68   25.60
  -7   1   4  271.67   24.50
  -7   1   4  240.18   22.90
   7   1  -4  243.28   22.90
   7   1  -4  217.78   26.40
   6  -1  -4   63.09   11.90
   6  -1  -4   91.49   13.80
   6  -1  -4   88.09   14.40
  -6  -1   4   85.79   13.10
  -6  -1   4  113.09   15.80
   6  -1  -4   78.49   13.20
  -6   1   4  107.59   14.60
   6   1  -4   84.29   12.90
   6   1  -4   51.59   11.70
  -6   1   4   74.09   11.90
   6   1  -4   84.49   13.50
   5  -1  -4  648.24   43.50
  -5  -1   4  619.04   43.50
   5  -1  -4  651.83   45.00
  -5  -1   4  651.73   42.70
   5  -1  -4  633.24   43.10
   5   1  -4  606.94   42.90
  -5   1   4  580.64   42.80
   5   1  -4  603.74   43.40
  -5   1   4  632.94   42.30
   5   1  -4  634.84   42.20
   4  -1  -4  297.37   25.70
   4  -1  -4  341.97   24.50
  -4  -1   4  333.17   24.60
   4  -1  -4  330.67   24.90
   4  -1  -4  359.76   25.00
  -4   1   4  337.77   24.20
   4   1  -4  357.66   25.90
  -4   1   4  303.77   24.70
   4   1  -4  335.37   24.70
   4   1  -4  359.76   24.20
   3  -1  -4  611.14   38.50
   3  -1  -4  597.24   38.90
  -3  -1   4  603.04   38.10
   3  -1  -4  654.93   38.20
  -3   1   4  593.14   37.90
   3   1  -4  616.54   38.10
   3   1  -4  568.34   41.50
   3   1  -4  608.94   37.80
  -3   1   4  563.64   40.50
   2  -1  -4 1311.07   79.79
   2  -1  -4 1418.46   79.49
  -2  -1   4 1346.27   79.09
   2  -1  -4 1382.16   81.19
   2  -1  -4 1388.66   79.59
   2  -1  -4 1322.67   78.99
  -2   1   4 1285.57   79.09
  -2   1   4 1263.87   79.79
   2   1  -4 1358.16   78.99
  -2   1   4 1358.36   81.19
   1  -1  -4   -0.30    1.40
   1  -1  -4    0.50    2.60
   1  -1  -4    2.90    3.10
  -1  -1   4    5.80    2.60
   1  -1  -4    0.80    2.90
   1  -1  -4   -2.10    2.60
   1   1  -4   -1.10    2.20
  -1   1   4    0.40    2.10
  -1   1   4   -0.10    2.00
  -1   1   4    0.00    1.40
  -1   1   4   -1.90    2.80
  -1   1   4   -3.00    2.30
   0  -1   4  820.62   50.69
   0  -1   4  878.51   50.89
   0  -1  -4  861.71   50.79
   0  -1  -4  811.72   50.19
   0  -1  -4  869.81   51.19
   0  -1   4  747.23   48.10
   0   1  -4  868.01   49.80
   0   1   4  808.02   50.59
   0   1   4  801.42   50.09
   0   1  -4  858.91   50.69
   0   1   4  834.52   50.89
   0   1   4  815.22   48.20
  -1  -1  -4 3058.59  177.38
  -1  -1  -4 2887.91  174.38
   1  -1   4 3319.37  177.58
  -1  -1  -4 2943.11  176.98
   1  -1   4 3271.57  175.28
  -1   1  -4 2859.21  174.98
   1   1   4 2932.31  174.38
   1   1   4 3047.30  177.38
  -1   1  -4 2767.62  176.68
   1   1   4 2873.81  176.68
   2  -1   4  792.62   54.09
   2  -1   4  816.82   52.29
   2  -1   4  872.11   54.99
  -2  -1  -4  871.71   52.19
  -2   1  -4  826.62   54.49
   2   1   4  794.22   54.19
   2   1   4  813.72   51.89
   2   1   4  859.71   55.29
  -2   1  -4  924.81   55.49
  -3  -1  -4  387.86   30.40
  -3  -1  -4  394.66   30.90
   3  -1   4  400.46   30.50
  -3  -1  -4  454.55   28.40
   3  -1   4  348.57   30.30
   3  -1   4  379.86   27.70
   3   1   4  417.76   31.30
  -3   1  -4  447.16   31.60
   3   1   4  349.27   27.20
  -3   1  -4  372.06   30.00
   3   1   4  384.16   30.00
  -3   1  -4  362.46   27.60
   4  -1   4   91.29   15.40
   4  -1   4   94.49   12.50
  -4  -1  -4   86.09   12.70
  -4  -1  -4   94.39   15.30
  -4  -1  -4   79.49   14.60
   4  -1   4  116.89   17.40
  -4   1  -4  111.39   14.20
   4   1   4   88.49   12.40
   4   1   4  115.09   17.30
  -4   1  -4   71.29   13.90
   4   1   4   84.39   15.50
  -4   1  -4   84.49   14.90
   5  -1   4  685.33   52.49
   5  -1   4  731.93   53.29
  -5  -1  -4  727.63   52.69
  -5  -1  -4  775.82   50.39
  -5  -1  -4  683.53   52.19
   5  -1   4  768.32   50.19
  -5   1  -4  696.13   49.60
   5   1   4  720.23   49.50
   5   1   4  737.63   52.89
  -5   1  -4  685.73   51.99
   5   1   4  722.73   53.19
  -5   1  -4  695.93   52.09
   6  -1   4 1163.28   77.49
  -6  -1  -4 1086.59   73.19
  -6  -1  -4 1086.49   75.79
   6  -1   4 1189.78   77.89
   6  -1   4 1028.60   76.59
  -6  -1  -4  998.30   75.79
  -6   1  -4 1113.79   76.49
   6   1   4 1112.59   77.19
   6   1   4 1089.09   76.39
  -6   1  -4 1230.28   77.09
  -6   1  -4 1044.30   73.19
   7  -1   4   38.80   13.80
   7  -1   4    0.90    9.30
  -7  -1  -4   20.50   10.60
  -7  -1  -4   19.80   12.90
  -7  -1  -4   29.50   13.00
   7  -1   4   19.50    9.60
  -7   1  -4   31.70   13.50
   7   1   4   52.59   15.00
   7   1   4   49.10   14.60
   7   1   4   40.00   11.50
  -7   1  -4   36.40   13.60
   8  -1   4   33.30   11.60
  -8  -1  -4   18.70   12.80
   8  -1   4   27.20   14.50
  -8  -1  -4   25.40   14.20
  -8  -1  -4    8.40    9.00
   8   1   4   36.30   15.10
  -8   1  -4    9.80   11.20
  -8   1  -4   10.30   11.70
   8   1   4   31.70   11.80
  -9  -1  -4   83.29   21.20
  -9  -1  -4   50.39   17.10
   9  -1   4   69.59   16.60
  -9  -1  -4   65.99   15.80
   9  -1   4   53.59   17.10
   9  -1   4   55.39   18.80
   9   1   4   70.99   16.50
  -9   1  -4   56.59   18.00
  -9   1  -4   66.59   18.40
   9   1   4   77.29   19.60
   9   1   4   67.69   20.10
  10  -1   4  339.77   37.90
 -10  -1  -4  312.27   37.90
 -10  -1  -4  270.27   39.90
  10  -1   4  314.47   42.90
 -10  -1  -4  438.76   60.09
  10  -1   4  413.36   46.50
  10   1   4  309.67   40.40
 -10   1  -4  274.87   36.20
  10   1   4  350.86   45.30
 -10   1  -4  364.76   42.80
  10   1   4  338.97   38.80
  11  -1   4   -6.80   10.40
 -11  -1  -4   -7.90   11.90
  11  -1   4    8.10   12.20
  11  -1   4    4.70   14.80
  11  -1   4   -5.40   16.90
 -11  -1  -4  -13.10   13.10
  11   1   4   -4.60   12.70
  11   1   4   -2.30   10.50
 -11   1  -4    1.00   12.90
  11   1   4   -9.30   16.20
 -11   1  -4   -2.60   14.50
  11  -2  -4  258.07   44.10
  11  -2  -4  364.36   45.50
  11  -2  -4  385.66   37.10
  11  -2  -4  309.87   37.80
  11   2  -4  344.67   34.30
 -11   2   4  329.17   38.20
  11   2  -4  419.96   47.20
  10  -2  -4   47.90   14.70
  10  -2  -4   41.60   16.10
  10  -2  -4   66.69   19.60
 -10  -2   4   55.99   15.90
  10  -2  -4   41.20   15.60
  10   2  -4   52.19   16.50
  10   2  -4   86.49   17.20
 -10   2   4   50.39   14.60
 -10   2   4   74.79   16.40
  10   2  -4   47.40   15.00
   9  -2  -4  115.49   21.50
   9  -2  -4  127.09   21.20
   9  -2  -4  156.08   24.10
  -9  -2   4  143.29   21.90
   9  -2  -4  158.58   25.10
   9   2  -4  175.98   25.00
  -9   2   4  104.29   19.00
   9   2  -4  130.49   21.00
   9   2  -4  142.89   24.20
   8  -2  -4   99.59   18.70
   8  -2  -4   91.89   16.60
   8  -2  -4  110.39   18.10
  -8  -2   4   94.19   17.20
   8  -2  -4   57.79   14.70
  -8   2   4   86.29   15.40
   8   2  -4   85.09   17.70
   8   2  -4   99.29   18.20
  -8   2   4   66.89   14.80
   8   2  -4  112.29   17.00
   7  -2  -4    4.10    7.10
  -7  -2   4   10.50    8.10
   7  -2  -4   10.70    8.00
   7  -2  -4  -11.30    4.70
   7  -2  -4    6.50    6.80
  -7   2   4    3.80    3.80
  -7   2   4    5.90    6.90
   7   2  -4   -2.10    6.00
  -7   2   4   -1.50    5.70
  -7   2   4    7.60    4.80
   7   2  -4    4.40    7.80
   7   2  -4    2.70    7.10
   6  -2  -4   70.59   13.30
  -6  -2   4   67.39   12.40
   6  -2  -4   78.09   13.00
   6  -2  -4   66.59   12.80
   6  -2  -4   70.79   13.00
   6   2  -4   76.79   12.50
  -6   2   4   73.39   12.20
  -6   2   4   78.99   12.90
   6   2  -4   78.59   14.30
  -6   2   4   68.79    8.90
  -6   2   4   67.19    9.50
   6   2  -4   48.10   11.60
   5  -2  -4  324.57   27.70
   5  -2  -4  370.16   28.30
   5  -2  -4  346.47   27.70
   5  -2  -4  386.46   29.80
  -5  -2   4  387.66   28.10
  -5   2   4  379.56   28.40
  -5   2   4  344.97   24.80
   5   2  -4  375.66   29.00
   5   2  -4  391.16   29.30
  -5   2   4  346.37   27.30
   5   2  -4  356.26   27.20
  -5   2   4  372.26   25.90
   4  -2  -4  908.61   56.59
   4  -2  -4  901.91   56.39
  -4  -2   4  826.82   55.69
   4  -2  -4  987.30   56.59
   4  -2  -4  882.01   57.59
  -4   2   4  873.31   54.49
  -4   2   4  916.31   56.39
   4   2  -4  822.12   56.49
   4   2  -4  872.71   56.79
  -4   2   4  821.22   53.49
   4   2  -4  856.71   55.09
  -4   2   4  821.22   55.29
   3  -2  -4 2039.60  117.69
  -3  -2   4 1825.42  115.59
   3  -2  -4 2067.29  116.69
   3  -2  -4 1958.50  116.29
   3  -2  -4 1929.71  115.89
   3   2  -4 1972.00  115.59
  -3   2   4 2029.30  117.99
   3   2  -4 1920.91  116.89
  -3   2   4 1936.61  114.69
  -3   2   4 1718.93  115.89
  -3   2   4 1932.21  115.69
  -3   2   4 1972.70  115.49
   2  -2  -4   23.50    5.80
  -2  -2   4   31.00    6.00
   2  -2  -4   35.50    5.90
   2  -2  -4   34.10    7.00
   2  -2  -4   33.50    5.00
   2  -2  -4   47.40    8.90
   2   2  -4   37.10    5.60
  -2   2   4   33.70    6.60
  -2   2   4   44.60    6.10
  -2   2   4   36.90    5.40
  -1  -2   4   35.10    5.70
   1  -2  -4   31.80    5.90
   1  -2  -4   47.90    8.70
   1  -2  -4   46.60    7.50
   1  -2  -4   33.90    4.10
   1   2  -4   53.59    6.60
  -1   2   4   46.50    7.60
  -1   2   4   49.80    6.70
  -1   2   4   37.80    6.60
  -1   2   4   41.60    8.50
  -1   2   4   35.90    4.40
   1   2  -4   46.80    5.60
   0  -2  -4 1273.27   77.89
   0  -2  -4 1378.26   79.89
   0  -2   4 1205.68   78.49
   0  -2  -4 1291.97   78.29
   0  -2   4 1416.46   78.49
   0  -2   4 1275.27   75.69
   0   2  -4 1144.89   78.19
   0   2   4 1240.28   77.69
   0   2  -4 1314.17   75.69
   0   2   4 1375.26   79.49
   0   2  -4 1213.98   77.79
   0   2   4 1321.97   78.19
   1  -2   4 6387.26  387.96
  -1  -2  -4 6955.90  389.46
  -1  -2  -4 6375.46  387.86
   1  -2   4 6703.63  388.46
   1   2   4 6672.03  388.86
  -1   2  -4 6801.62  388.36
   2  -2   4  161.68   19.00
   2  -2   4  168.58   14.20
  -2  -2  -4  193.78   17.70
  -2  -2  -4  175.08   17.10
   2   2   4  174.48   16.90
  -2   2  -4  168.48   14.30
  -2   2  -4  146.79   17.40
  -2   2  -4  209.58   17.80
   2   2   4  155.48   13.60
  -3  -2  -4   56.59   12.60
   3  -2   4   75.89   10.70
   3  -2   4   70.89   10.30
  -3  -2  -4   80.29   10.50
   3  -2   4   57.29   11.90
   3  -2   4   84.49   14.80
  -3  -2  -4   81.29   13.00
   3   2   4   77.69   13.30
  -3   2  -4   64.29    9.80
  -3   2  -4   55.39   11.20
   3   2   4   77.79   13.30
   3   2   4   92.09   11.20
  -3   2  -4   98.09   14.10
  -4  -2  -4 1686.63  116.49
  -4  -2  -4 1948.51  121.19
  -4  -2  -4 2071.09  121.69
   4  -2   4 1973.50  117.79
   4  -2   4 1845.22  120.49
   4  -2   4 1764.22  119.89
   4   2   4 1850.01  120.79
   4   2   4 1993.10  120.49
  -4   2  -4 1784.22  119.59
  -4   2  -4 1988.80  117.99
  -4   2  -4 2097.39  121.29
   4   2   4 2023.00  117.59
   5  -2   4    3.50    7.10
  -5  -2  -4   11.60    6.50
   5  -2   4   19.50   10.50
  -5  -2  -4   -0.30    7.70
  -5  -2  -4    6.70    8.40
   5  -2   4    7.10    5.80
   5   2   4   24.20   10.00
  -5   2  -4    2.90    7.30
   5   2   4    6.20    7.60
   5   2   4    9.90    6.10
  -5   2  -4   -0.80    4.70
  -5   2  -4    9.70    8.20
   6  -2   4  875.01   64.49
  -6  -2  -4  879.61   63.69
  -6  -2  -4  944.51   61.29
   6  -2   4  773.42   62.79
   6  -2   4  845.52   59.99
  -6  -2  -4  910.11   64.79
  -6   2  -4  850.91   63.19
  -6   2  -4  850.71   60.59
   6   2   4  888.41   63.49
  -6   2  -4  896.61   63.59
   6   2   4  834.62   63.89
   6   2   4  939.01   61.49
  -7  -2  -4  465.85   40.70
   7  -2   4  406.46   39.10
   7  -2   4  438.66   36.40
  -7  -2  -4  424.06   38.90
   7  -2   4  517.65   42.30
  -7   2  -4  444.66   36.70
  -7   2  -4  445.46   39.40
   7   2   4  450.85   40.70
  -7   2  -4  416.16   37.80
   7   2   4  357.66   37.50
   7   2   4  464.25   37.00
   8  -2   4   34.90   13.80
  -8  -2  -4   64.69   15.80
   8  -2   4   51.29   17.20
   8  -2   4   46.10   12.80
  -8  -2  -4   49.80   17.30
   8  -2   4   59.89   15.30
  -8  -2  -4   55.19   17.50
  -8   2  -4   48.10   16.20
  -8   2  -4   54.79   16.10
   8   2   4   17.60   14.90
   8   2   4   33.00   14.90
   8   2   4   61.79   14.70
  -9  -2  -4  120.19   21.80
  -9  -2  -4  137.39   25.30
   9  -2   4   88.79   22.10
   9  -2   4   83.79   19.40
   9  -2   4  145.09   22.10
  -9  -2  -4  105.39   23.30
   9  -2   4  123.39   25.90
   9   2   4  100.09   23.20
   9   2   4  113.19   25.70
  -9   2  -4  121.89   24.50
  -9   2  -4  102.59   21.80
   9   2   4   88.19   18.30
  10  -2   4  149.39   27.40
 -10  -2  -4  154.88   29.80
  10  -2   4  189.38   28.30
 -10  -2  -4  191.08   30.40
  10  -2   4  248.88   38.40
  10  -2   4  227.38   41.80
  10   2   4  218.78   33.50
 -10   2  -4  208.68   30.30
  10   2   4  163.78   26.60
  10   2   4  248.08   36.50
 -10   2  -4  253.27   34.70
  11  -2   4   98.09   21.80
  11  -2   4  195.28   31.30
 -11  -2  -4  114.19   25.40
 -11  -2  -4  157.88   31.20
  11   2   4  159.88   26.30
  11   2   4  159.28   30.50
  11   2   4  146.39   35.90
 -11   2  -4  115.29   26.00
 -11  -3   4   38.40   17.30
  11  -3  -4   13.40   14.40
  11  -3  -4   22.80   16.40
  11  -3  -4   54.09   16.40
 -11   3   4   75.79   16.30
  11   3  -4   38.90   18.70
  11   3  -4   69.09   17.10
  11   3  -4   21.40   14.30
 -11   3   4   92.79   20.40
  10  -3  -4   -0.30    8.70
  10  -3  -4    7.00   12.20
  10  -3  -4   -5.50   11.60
 -10  -3   4   -1.70    9.70
  10  -3  -4    6.90    9.80
  10   3  -4    4.60   11.40
  10   3  -4    1.50    9.30
 -10   3   4    1.50    9.90
 -10   3   4   -4.10    9.30
  10   3  -4   10.00   10.60
   9  -3  -4    6.20    9.30
   9  -3  -4   33.90   14.10
   9  -3  -4   26.10   13.20
   9  -3  -4   18.30   13.50
  -9  -3   4   23.00   12.30
  -9   3   4   18.30   11.20
   9   3  -4   22.60   13.40
   9   3  -4   16.20    9.60
   9   3  -4   31.00   12.70
   8  -3  -4   64.59   16.10
  -8  -3   4   59.69   15.00
   8  -3  -4   62.29   15.30
   8  -3  -4   47.70   14.60
  -8   3   4   90.89   15.20
  -8   3   4   79.99   14.90
   8   3  -4   49.30   13.30
  -8   3   4   61.79    9.60
  -8   3   4   60.89    8.90
   8   3  -4   42.30   12.00
   7  -3  -4  194.38   25.10
   7  -3  -4  176.78   23.00
  -7  -3   4  196.78   23.70
   7  -3  -4  192.58   22.30
   7  -3  -4  162.48   22.60
   7   3  -4  181.68   21.70
  -7   3   4  152.08   15.90
   7   3  -4  191.68   25.30
  -7   3   4  163.98   21.10
  -7   3   4  181.28   17.50
   7   3  -4  153.98   21.30
  -7   3   4  200.58   23.20
   6  -3  -4  105.79   16.60
   6  -3  -4  107.99   19.50
   6  -3  -4  100.69   15.10
  -6  -3   4  104.29   15.90
   6  -3  -4  106.19   15.20
  -6   3   4   81.99   13.80
  -6   3   4   87.49   13.20
  -6   3   4  106.89   15.10
   6   3  -4  105.49   17.30
   6   3  -4   72.59   12.70
  -6   3   4   77.19   12.60
   5  -3  -4  675.13   45.80
   5  -3  -4  696.43   44.20
   5  -3  -4  580.44   44.40
  -5  -3   4  682.63   45.00
   5  -3  -4  708.03   45.60
  -5   3   4  603.34   43.90
   5   3  -4  586.54   42.90
   5   3  -4  584.34   44.20
  -5   3   4  647.14   44.00
  -5   3   4  584.24   41.70
  -5   3   4  626.74   43.70
   5   3  -4  632.84   45.90
   4  -3  -4  441.06   32.60
   4  -3  -4  450.85   31.50
   4  -3  -4  448.06   33.10
  -4  -3   4  390.16   31.50
   4  -3  -4  479.85   33.50
   4   3  -4  446.56   32.70
   4   3  -4  478.55   31.70
  -4   3   4  357.16   32.30
   4   3  -4  448.26   36.50
  -4   3   4  459.85   31.70
  -4   3   4  435.46   30.80
  -4   3   4  468.95   32.70
   3  -3  -4   55.19    9.50
   3  -3  -4   58.69    9.60
  -3  -3   4   37.50    8.70
   3  -3  -4   61.19   10.70
   3  -3  -4   57.89    9.10
  -3   3   4   52.39    9.10
  -3   3   4   52.29   10.70
  -3   3   4   56.09    8.70
  -3   3   4   56.29    9.70
   3   3  -4   74.29   11.70
   3   3  -4   70.79    9.30
   2  -3  -4   10.90    4.80
   2  -3  -4   10.00    4.80
   2  -3  -4    2.50    3.90
   2  -3  -4    4.50    3.10
   2  -3  -4   10.10    6.60
   2  -3  -4    7.00    7.90
   2   3  -4    4.40    4.30
  -2   3   4   12.20    4.00
  -2   3   4    6.00    4.80
  -2   3   4   15.00    7.20
   2   3  -4    5.20    7.20
  -2   3   4    6.00    4.40
  -1  -3   4  490.15   31.30
  -1  -3   4  433.96   30.20
   1  -3  -4  518.45   32.20
   1  -3  -4  416.26   33.60
   1  -3  -4  445.46   31.50
  -1  -3   4  456.35   31.10
  -1   3   4  459.35   32.70
  -1   3   4  468.85   31.60
   1   3  -4  455.85   30.00
  -1   3   4  418.56   31.00
  -1   3   4  482.55   33.60
  -1   3   4  477.65   29.30
   0  -3   4   76.49    8.10
   0  -3   4   73.39   12.20
   0  -3  -4  106.79   12.70
   0  -3   4   93.79   10.90
   0  -3  -4   75.09   10.00
   0   3   4   73.89   10.10
   0   3   4   77.99   12.80
   0   3   4   58.09    9.40
   0   3  -4   69.59    9.70
   0   3  -4   98.99   15.30
   0   3  -4   66.99    7.60
   1  -3   4   90.09   16.10
  -1  -3  -4  143.19   16.10
  -1  -3  -4   81.39   14.40
   1  -3   4   89.99   12.70
   1  -3   4  115.19   10.10
   1   3   4   95.69   12.40
  -1   3  -4  120.59   10.20
  -1   3  -4  105.69   11.60
  -1   3  -4  123.29   14.40
  -1   3  -4  114.89   14.80
   1   3   4  103.19   12.70
   2  -3   4   26.80    9.10
   2  -3   4   34.20    6.60
   2  -3   4   35.20    7.00
   2  -3   4   50.59    9.90
  -2  -3  -4   19.30    9.80
  -2  -3  -4   28.90    7.60
   2   3   4   26.30    7.40
  -2   3  -4   36.40    7.00
  -2   3  -4   31.80    6.80
   2   3   4   31.50    6.90
  -2   3  -4   23.90    7.60
   2   3   4   32.60   10.10
   2   3   4   40.00    8.80
  -2   3  -4   19.70    8.30
  -3  -3  -4   75.99   15.30
   3  -3   4  112.39   12.90
  -3  -3  -4   92.09   15.90
   3  -3   4  104.69   16.60
   3  -3   4   87.89   11.90
   3  -3   4   75.79   14.10
  -3   3  -4  102.19   12.70
  -3   3  -4  107.79   16.10
   3   3   4  113.19   13.40
   3   3   4  108.49   15.30
   3   3   4   90.59   15.70
  -3   3  -4   88.89   14.10
  -4  -3  -4  715.53   55.39
  -4  -3  -4  714.63   56.29
   4  -3   4  780.02   56.19
   4  -3   4  672.53   51.69
   4  -3   4  911.91   57.89
  -4   3  -4  864.41   53.69
   4   3   4  862.91   52.99
  -4   3  -4  775.32   55.29
   4   3   4  870.01   55.99
   4   3   4  738.93   56.29
  -4   3  -4  743.63   55.19
   5  -3   4  187.68   20.50
   5  -3   4  175.18   21.00
   5  -3   4  153.18   22.20
   5  -3   4  174.18   24.20
  -5  -3  -4  140.99   22.20
  -5  -3  -4  139.59   21.60
  -5   3  -4  178.58   22.80
  -5   3  -4  173.38   22.70
   5   3   4  206.98   26.50
   5   3   4  172.38   19.90
   5   3   4  171.98   22.60
  -5   3  -4  167.08   19.60
   6  -3   4  128.59   23.30
  -6  -3  -4  150.58   24.60
   6  -3   4  169.48   20.70
   6  -3   4  126.09   22.90
  -6  -3  -4  132.69   22.70
   6  -3   4  174.58   22.80
  -6   3  -4  172.48   23.20
   6   3   4  179.88   21.70
  -6   3  -4  132.59   18.90
   6   3   4  184.28   25.10
  -6   3  -4  219.38   26.00
  -7  -3  -4  200.18   28.30
   7  -3   4  192.38   27.60
   7  -3   4  242.38   31.40
   7  -3   4  227.58   27.70
  -7  -3  -4  233.08   31.40
  -7   3  -4  196.88   27.70
   7   3   4  197.18   29.80
   7   3   4  201.98   28.00
  -7   3  -4  281.47   32.10
   7   3   4  230.18   26.80
  -7   3  -4  179.98   24.60
   8  -3   4  175.18   25.40
  -8  -3  -4  200.58   29.30
  -8  -3  -4  199.48   30.70
   8  -3   4  181.28   34.50
   8  -3   4  225.58   33.00
   8  -3   4  161.38   25.20
  -8   3  -4  244.18   31.30
   8   3   4  285.77   33.60
   8   3   4  197.98   31.00
  -8   3  -4  232.18   29.80
   8   3   4  149.79   23.60
  -9  -3  -4  250.17   36.00
   9  -3   4  249.78   37.70
  -9  -3  -4  241.18   34.50
   9  -3   4  261.07   33.20
   9  -3   4  224.78   29.00
   9  -3   4  280.27   38.00
  -9   3  -4  247.38   33.20
   9   3   4  246.28   31.10
  -9   3  -4  259.17   34.50
   9   3   4  210.18   31.90
   9   3   4  194.58   33.10
 -10  -3  -4   -4.80   11.90
  10  -3   4   10.30   16.70
  10  -3   4    6.50   15.50
  10  -3   4    2.70   10.70
 -10  -3  -4    8.60   15.90
  10  -3   4   -6.90    8.60
  10   3   4   14.40   11.70
  10   3   4   -4.50   14.80
  10   3   4    8.30   13.30
 -10   3  -4   16.20   14.80
 -10   3  -4   19.50   10.80
 -11  -3  -4    7.30   16.50
  11  -3   4   18.90   15.80
  11  -3   4   40.80   19.00
 -11  -3  -4   -5.00   16.30
  11  -3   4    5.10   17.30
  11  -3   4    7.20   12.60
  11   3   4   20.40   14.50
  11   3   4   22.10   23.80
 -11   3  -4   15.50   20.00
  11   3   4   21.90   17.80
 -11   3  -4    5.80   15.70
 -11  -4   4   18.10   15.10
  11  -4  -4   26.80   15.20
  11  -4  -4   57.09   21.10
  11  -4  -4   24.60   16.90
  11  -4  -4   43.60   14.40
 -11   4   4   40.90   15.60
  11   4  -4   17.30   14.50
  11   4  -4   30.20   18.30
  11   4  -4   27.80   14.40
 -11   4   4   24.70   14.50
 -10  -4   4   10.80   12.80
  10  -4  -4   23.40   15.10
  10  -4  -4   13.50   14.60
  10  -4  -4    7.00    9.80
  10  -4  -4   15.90   12.30
  10   4  -4    4.10   10.60
  10   4  -4   13.30   10.60
 -10   4   4    7.60   11.50
 -10   4   4   16.10   10.60
  10   4  -4   11.20   14.50
   9  -4  -4  245.88   32.30
  -9  -4   4  224.28   30.10
   9  -4  -4  248.28   38.20
   9  -4  -4  275.77   31.20
   9  -4  -4  290.87   34.10
  -9   4   4  245.58   29.50
  -9   4   4  232.28   17.70
   9   4  -4  289.27   33.30
   9   4  -4  212.18   26.90
  -9   4   4  246.48   18.40
   9   4  -4  238.08   34.30
   8  -4  -4  409.36   38.50
   8  -4  -4  409.06   36.60
  -8  -4   4  448.86   38.90
   8  -4  -4  449.86   39.80
   8  -4  -4  455.55   40.10
  -8   4   4  464.45   37.90
   8   4  -4  444.66   41.40
   8   4  -4  423.86   36.50
   8   4  -4  458.85   38.80
  -8   4   4  462.85   37.60
  -8   4   4  425.56   33.70
  -8   4   4  496.45   38.50
  -7  -4   4  103.09   17.60
   7  -4  -4   89.39   16.80
   7  -4  -4   88.69   15.40
   7  -4  -4   96.29   17.70
   7  -4  -4   84.29   18.10
   7   4  -4  101.49   16.00
  -7   4   4   89.19   13.60
  -7   4   4  134.29   19.30
   7   4  -4  138.19   19.90
   7   4  -4  118.49   21.10
   6  -4  -4  382.26   31.10
   6  -4  -4  331.87   29.20
  -6  -4   4  328.97   28.60
   6  -4  -4  333.27   29.60
   6  -4  -4  347.87   28.00
  -6   4   4  300.97   25.90
  -6   4   4  331.47   40.60
   6   4  -4  331.37   27.30
  -6   4   4  288.87   27.10
   6   4  -4  324.67   30.90
   6   4  -4  294.57   28.10
   5  -4  -4   22.90    8.50
   5  -4  -4   22.30    9.10
  -5  -4   4    6.60    7.80
   5  -4  -4    9.20    8.00
   5  -4  -4   13.10    5.90
  -5   4   4    4.00   11.30
   5   4  -4    8.90    7.00
   5   4  -4   21.50    7.80
  -5   4   4   -1.30    5.00
  -5   4   4   26.10    7.50
   5   4  -4    8.90    7.60
   4  -4  -4   44.60   10.90
   4  -4  -4   17.30    6.10
   4  -4  -4   29.20    9.30
   4  -4  -4   20.80    7.80
  -4   4   4   39.40    8.40
  -4   4   4   29.40    7.50
   4   4  -4   36.40    8.30
   4   4  -4   38.50   10.60
  -4   4   4   13.50    7.50
  -4   4   4   17.30    6.30
   3  -4  -4   18.40    9.10
   3  -4  -4    3.10    4.30
   3  -4  -4   16.90    7.10
  -3  -4   4    3.10    4.30
   3  -4  -4   20.60    7.30
   3   4  -4   15.70    6.60
  -3   4   4   18.50    7.50
  -3   4   4   18.90    7.20
  -3   4   4   33.30    8.50
  -3   4   4   20.60    6.20
   3   4  -4   17.40    9.40
  -2  -4   4    4.40    4.50
   2  -4  -4    5.10    3.90
   2  -4  -4    3.00    3.60
   2  -4  -4    9.10    6.00
  -2  -4   4    7.80    6.00
   2  -4  -4   10.80    6.40
   2  -4  -4   -7.10    7.10
   2  -4  -4   23.10    8.90
   2   4  -4    6.80    9.10
  -2   4   4    2.00    3.80
  -2   4   4   21.70    6.90
   2   4  -4    6.30    5.30
   2   4  -4   16.70    6.10
  -2   4   4   13.70    7.60
  -1  -4   4   -8.50    4.30
   1  -4  -4    0.80    4.90
  -1  -4   4    0.20    4.00
   1  -4  -4   -5.40    2.90
  -1  -4   4   -0.60    3.20
   1  -4  -4   -0.20    4.70
   1  -4  -4    2.40    7.70
  -1   4   4    8.90    7.30
  -1   4   4    3.70    5.10
  -1   4   4   -5.90    2.90
  -1   4   4    6.20    7.80
   1   4  -4   -0.50    3.70
   0  -4  -4  474.55   36.40
   0  -4  -4  530.35   40.50
   0  -4   4  505.75   36.70
   0  -4   4  464.45   34.30
   0   4  -4  614.44   39.80
   0   4  -4  564.54   34.60
   0   4   4  526.25   39.00
   0   4  -4  538.75   36.60
   0   4   4  499.75   36.40
   0   4   4  557.44   36.90
   1  -4   4   72.09    9.90
   1  -4   4   41.00   11.50
  -1  -4  -4   61.39   11.20
  -1  -4  -4   57.79   11.70
   1  -4   4   63.29   11.90
  -1  -4  -4   56.09   13.00
  -1   4  -4   59.29   10.00
   1   4   4   35.60    8.50
   1   4   4   58.39   10.30
   1   4   4   61.39   13.90
  -1   4  -4   69.19   10.20
  -1   4  -4   63.49   11.90
  -1   4  -4   61.39   10.70
  -2  -4  -4  168.38   22.30
   2  -4   4   92.79   15.40
   2  -4   4  116.69   14.10
   2  -4   4  143.19   19.20
   2  -4   4  149.49   13.60
  -2  -4  -4  150.58   18.80
  -2   4  -4  126.99   14.50
  -2   4  -4  142.59   18.40
  -2   4  -4  118.89   13.90
   2   4   4  140.49   16.90
  -2   4  -4  120.29   16.10
   2   4   4  122.59   18.60
   2   4   4  138.49   20.30
   3  -4   4  323.87   28.10
  -3  -4  -4  283.17   31.00
   3  -4   4  298.97   23.20
   3  -4   4  278.97   26.60
   3  -4   4  213.88   22.10
  -3  -4  -4  255.77   26.00
  -3   4  -4  324.87   27.00
   3   4   4  316.97   26.40
   3   4   4  287.67   22.90
  -3   4  -4  291.87   23.60
   3   4   4  290.17   28.00
   3   4   4  270.17   25.20
  -3   4  -4  308.37   25.70
  -4  -4  -4   25.90   11.40
   4  -4   4   18.10    7.40
  -4  -4  -4   21.80   10.80
   4  -4   4   17.50    9.50
   4  -4   4   29.10    8.30
   4  -4   4   19.50    9.90
   4   4   4   36.40   11.10
   4   4   4   26.70   10.00
  -4   4  -4   41.70   11.10
   4   4   4   20.00    7.60
  -4   4  -4   18.50    7.50
  -4   4  -4   14.30    9.30
   5  -4   4  358.66   32.60
  -5  -4  -4  320.57   30.50
   5  -4   4  358.76   32.10
  -5  -4  -4  332.97   32.30
   5  -4   4  241.98   26.30
   5   4   4  351.46   33.00
   5   4   4  303.67   29.00
  -5   4  -4  405.76   32.00
  -5   4  -4  330.27   28.10
  -5   4  -4  324.77   30.60
   6  -4   4   -1.10    6.10
   6  -4   4    3.50    8.50
   6  -4   4    7.40    6.90
  -6  -4  -4    8.40   10.40
  -6  -4  -4   23.40   12.60
   6  -4   4   14.00   10.40
   6   4   4    3.10    9.60
   6   4   4    0.10    5.90
   6   4   4   -0.40    7.30
  -6   4  -4   17.00   10.80
  -6   4  -4   13.70    9.70
  -6   4  -4    7.60    7.10
   7  -4   4   63.79   19.60
   7  -4   4   84.19   16.50
  -7  -4  -4   58.39   18.60
   7  -4   4   88.89   20.50
   7  -4   4   78.39   15.70
  -7  -4  -4   90.99   21.10
  -7   4  -4   65.19   16.30
  -7   4  -4   87.09   15.90
   7   4   4   91.49   19.20
   7   4   4   94.19   21.30
  -7   4  -4   97.99   18.70
  -8  -4  -4    9.50   13.70
   8  -4   4   -0.40    8.30
  -8  -4  -4    5.90   11.60
   8  -4   4   15.00   14.10
   8  -4   4    2.30    8.90
   8  -4   4   14.40   13.90
   8   4   4    6.90    9.40
   8   4   4    4.70   13.70
   8   4   4   32.30   16.20
  -8   4  -4   12.70   12.20
  -8   4  -4   12.10   12.00
   9  -4   4   46.50   14.20
  -9  -4  -4   46.40   19.50
   9  -4   4   85.99   22.80
   9  -4   4   98.39   24.10
  -9  -4  -4    6.10   13.70
   9  -4   4   29.90   14.10
   9   4   4   58.79   21.80
   9   4   4   60.39   16.20
  -9   4  -4   24.10   12.90
  -9   4  -4   59.59   20.50
 -10  -4  -4  277.47   39.60
  10  -4   4  274.97   40.70
  10  -4   4  254.17   34.50
  10  -4   4  210.88   38.00
  10  -4   4  277.87   34.90
 -10  -4  -4  205.38   35.90
 -10   4  -4  202.28   39.50
  10   4   4  218.28   37.80
 -10   4  -4  258.67   36.30
  10   4   4  291.77   35.80
 -10   4  -4  300.77   36.80
  11  -5  -4   22.50   13.00
  11  -5  -4   13.50   14.70
  11  -5  -4    1.40   11.70
  11  -5  -4    2.50   15.40
 -11  -5   4    7.90   15.20
 -11   5   4   -0.70    9.90
 -11   5   4   16.90   14.20
  11   5  -4   21.10   19.20
  11   5  -4    7.90   12.80
  11   5  -4    0.10   11.60
  10  -5  -4    6.80    9.40
  10  -5  -4   -2.00   10.70
 -10  -5   4    3.40   12.40
  10  -5  -4   -7.40    8.20
  10  -5  -4  -15.60   11.90
 -10   5   4    2.40    9.20
  10   5  -4   -4.70   14.40
  10   5  -4   -8.30    8.60
  10   5  -4    4.40   10.20
 -10   5   4   -4.20   10.20
   9  -5  -4   70.69   16.60
   9  -5  -4   56.89   17.90
  -9  -5   4   56.09   15.80
   9  -5  -4   98.99   20.30
   9  -5  -4   81.79   20.10
   9   5  -4   79.79   21.10
  -9   5   4   68.69   15.50
   9   5  -4   93.49   18.60
  -9   5   4   54.19   15.50
  -9   5   4  129.99   21.40
   9   5  -4   56.09   14.50
   8  -5  -4    4.10   11.50
  -8  -5   4    5.30   10.90
   8  -5  -4   21.40   11.50
   8  -5  -4    8.50    8.40
   8  -5  -4    5.80    9.00
   8   5  -4   -3.10    7.40
  -8   5   4   -2.40    9.00
  -8   5   4    4.70    7.60
   8   5  -4    8.60   11.80
   8   5  -4    6.10    7.90
  -8   5   4   12.00    8.80
   7  -5  -4   56.49   13.90
  -7  -5   4   40.90   13.50
   7  -5  -4   55.99   14.50
   7  -5  -4   56.99   12.60
   7  -5  -4   55.79   15.50
  -7   5   4   57.09   14.40
   7   5  -4   73.59   18.80
   7   5  -4   56.99   13.60
  -7   5   4   65.69   14.00
   7   5  -4   73.69   15.30
  -7   5   4   55.29   12.30
   6  -5  -4    1.90    5.70
   6  -5  -4    9.90    8.90
   6  -5  -4   -6.10    6.90
   6  -5  -4    3.00    7.40
  -6   5   4   -4.50    5.90
   6   5  -4   -5.60    5.40
  -6   5   4   -4.80    8.00
  -6   5   4   11.00    7.40
   6   5  -4    6.10    9.10
   6   5  -4    4.60    6.10
  -6   5   4    8.30    7.10
   5  -5  -4   91.69   18.90
   5  -5  -4   70.79   12.10
   5  -5  -4   76.89   15.20
   5  -5  -4   87.69   16.80
   5   5  -4   75.39   16.70
  -5   5   4   76.79   13.70
  -5   5   4  116.09   15.60
   5   5  -4   80.59   14.10
  -5   5   4   93.99   17.20
  -5   5   4   65.29   12.90
  -5   5   4   67.39   13.70
   5   5  -4   89.09   17.70
   4  -5  -4  217.38   25.30
   4  -5  -4  189.88   19.30
   4  -5  -4  243.58   18.90
  -4  -5   4  210.28   20.10
   4  -5  -4  195.48   22.50
  -4   5   4  197.58   19.90
  -4   5   4  194.58   18.10
  -4   5   4  165.08   23.10
   4   5  -4  147.89   20.40
   4   5  -4  193.58   25.80
  -4   5   4  192.48   21.50
   4   5  -4  177.28   18.30
  -4   5   4  184.28   21.10
   3  -5  -4 1759.32  113.69
   3  -5  -4 1899.11  114.59
   3  -5  -4 1901.31  114.69
  -3  -5   4 1774.62  113.79
   3  -5  -4 1910.21  117.39
   3  -5  -4 2051.09  112.29
  -3   5   4 1841.62  114.39
  -3   5   4 1735.93  116.49
   3   5  -4 1908.81  114.39
  -3   5   4 1636.24  111.09
   3   5  -4 1755.32  113.19
   3   5  -4 1959.70  118.69
  -3   5   4 1761.42  113.79
   2  -5  -4   -5.50    7.50
   2  -5  -4    8.70    6.50
   2  -5  -4   13.20    6.00
  -2  -5   4    6.20    5.70
   2  -5  -4    6.90    6.00
  -2  -5   4    3.60    5.90
  -2   5   4   15.20    8.20
   2   5  -4   18.20    6.70
   2   5  -4   24.10   10.60
  -2   5   4   12.70    5.00
  -2   5   4    4.40    9.30
  -2   5   4    5.20    5.50
   1  -5  -4  565.64   44.90
  -1  -5   4  512.55   39.90
   1  -5  -4  544.75   41.10
  -1  -5   4  549.05   40.60
   1  -5  -4  631.24   41.50
   1  -5  -4  554.54   40.50
  -1  -5   4  592.04   40.00
   1   5  -4  562.54   43.70
  -1   5   4  647.84   41.30
   1   5  -4  594.54   39.10
   1   5  -4  673.43   47.30
  -1   5   4  551.94   37.70
  -1   5   4  581.54   44.30
  -1   5   4  518.85   42.30
   0  -5   4 1204.38   81.49
   0  -5  -4 1495.35   85.69
   0  -5  -4 1373.86   89.19
   0  -5  -4 1348.37   84.29
   0  -5   4 1270.67   83.69
   0   5  -4 1409.76   81.69
   0   5  -4 1282.97   86.39
   0   5  -4 1250.27   83.09
   0   5   4 1267.27   87.09
   0   5   4 1374.16   84.09
   0   5   4 1262.97   83.99
   1  -5   4  167.08   19.80
  -1  -5  -4  176.58   22.70
   1  -5   4  209.28   24.40
   1  -5   4  138.79   14.70
  -1  -5  -4  189.78   21.30
  -1  -5  -4  200.38   22.20
   1   5   4  168.68   23.10
  -1   5  -4  143.79   14.60
  -1   5  -4  161.38   18.50
   1   5   4  160.78   20.80
  -1   5  -4  200.98   22.50
  -1   5  -4  182.48   18.80
   1   5   4  148.09   18.60
   2  -5   4  367.46   30.90
   2  -5   4  397.06   33.70
   2  -5   4  353.36   27.90
  -2  -5  -4  369.76   34.80
  -2  -5  -4  393.56   36.20
   2   5   4  359.46   30.50
   2   5   4  403.26   33.90
  -2   5  -4  360.26   31.90
  -2   5  -4  372.46   30.10
  -2   5  -4  395.46   28.90
  -2   5  -4  402.76   28.50
   2   5   4  366.86   31.00
   3  -5   4 1486.95   86.29
   3  -5   4 1400.86   85.49
   3  -5   4 1196.68   87.99
  -3  -5  -4 1313.67   91.59
   3  -5   4 1291.27   89.89
  -3  -5  -4 1244.88   89.39
  -3   5  -4 1257.47   88.59
  -3   5  -4 1353.06   85.79
   3   5   4 1234.18   87.49
  -3   5  -4 1439.06   88.79
   3   5   4 1348.27   88.09
   3   5   4 1460.35   92.39
  -3   5  -4 1457.95   86.09
   4  -5   4   21.80   10.90
  -4  -5  -4   32.70   13.40
   4  -5   4   45.40   12.90
  -4  -5  -4   17.50   10.30
   4  -5   4   25.90    8.10
   4  -5   4   23.40    7.80
  -4   5  -4   36.50   11.60
   4   5   4   36.50   11.50
   4   5   4   21.40    7.30
   4   5   4   34.80   13.10
   4   5   4   12.50    9.30
  -4   5  -4   23.90    8.40
  -4   5  -4   46.50   11.50
   5  -5   4  152.98   21.30
   5  -5   4  203.08   23.90
   5  -5   4  271.77   31.50
  -5  -5  -4  235.98   31.60
   5  -5   4  248.68   30.20
  -5  -5  -4  199.08   28.30
   5   5   4  176.28   24.80
   5   5   4  238.98   28.70
  -5   5  -4  209.48   26.40
  -5   5  -4  214.08   27.70
   5   5   4  198.08   29.40
  -5   5  -4  234.58   25.00
  -6  -5  -4   57.59   18.30
   6  -5   4   30.40   14.40
   6  -5   4   78.19   17.80
   6  -5   4   68.79   14.00
  -6  -5  -4   33.40   14.90
   6  -5   4   67.79   14.10
  -6   5  -4   75.79   16.10
   6   5   4   63.09   15.90
   6   5   4   67.59   18.10
  -6   5  -4   40.00   14.80
   6   5   4   60.89   13.10
  -6   5  -4   90.59   16.10
   7  -5   4  268.17   30.40
   7  -5   4  278.97   28.10
  -7  -5  -4  293.37   37.30
   7  -5   4  264.97   36.10
  -7  -5  -4  266.07   35.80
   7  -5   4  291.87   37.60
  -7   5  -4  250.57   29.70
  -7   5  -4  305.77   35.60
   7   5   4  239.88   28.90
  -7   5  -4  259.37   33.20
   7   5   4  294.07   38.40
   7   5   4  245.18   32.60
   8  -5   4    3.30   10.00
   8  -5   4   -0.30    8.60
  -8  -5  -4   -0.50   10.90
  -8  -5  -4    1.20   14.10
   8  -5   4   12.70    9.90
   8  -5   4   -2.90   12.10
  -8   5  -4   12.30    9.90
  -8   5  -4    7.90    8.50
   8   5   4    4.10   12.20
   8   5   4    6.70   10.90
   8   5   4   -4.20    7.80
  -8   5  -4    6.90   13.10
   9  -5   4   58.29   20.00
   9  -5   4   30.50   18.10
   9  -5   4   24.50   13.00
   9  -5   4   18.30   12.30
  -9  -5  -4   18.40   17.10
  -9   5  -4   12.00   15.00
   9   5   4   18.70   13.80
   9   5   4   13.70   11.70
  -9   5  -4   29.70   16.80
   9   5   4   19.10   16.60
  -9   5  -4   10.80   12.00
  10  -5   4   11.00   17.50
 -10  -5  -4    3.70   14.90
  10  -5   4  -12.30   14.40
 -10  -5  -4    8.00   21.00
  10  -5   4   63.79   16.50
 -10   5  -4   16.80   14.00
  10   5   4   14.40   17.90
  10   5   4   50.19   19.50
 -10   5  -4   15.10   16.50
  10   5   4   16.60   14.70
 -10   5  -4   27.50   17.90
  10  -6  -4    7.90   17.00
  10  -6  -4    0.80   11.50
  10  -6  -4   10.70   10.80
 -10  -6   4    6.60   12.90
  10  -6  -4    9.20   15.30
 -10   6   4    3.90    6.00
  10   6  -4   -5.40   10.20
  10   6  -4    0.30   10.90
 -10   6   4   -5.60   10.70
  10   6  -4    7.20   15.10
 -10   6   4    6.20    9.30
   9  -6  -4    8.30   12.00
   9  -6  -4   -4.00   11.40
   9  -6  -4   -1.20    7.80
  -9  -6   4   -3.00   11.20
   9  -6  -4   26.40   13.30
   9   6  -4   -6.10    8.30
  -9   6   4    1.30    8.50
   9   6  -4  -19.00   11.60
   9   6  -4   -3.40    8.80
  -9   6   4   -4.00    8.50
  -9   6   4    4.30    9.90
   8  -6  -4   29.60   12.90
   8  -6  -4   35.80   11.20
   8  -6  -4   62.79   17.90
  -8  -6   4   41.70   15.00
   8  -6  -4   52.99   14.90
   8   6  -4   34.20   12.70
  -8   6   4   14.20    9.70
  -8   6   4   45.30   12.40
   8   6  -4   58.99   15.80
  -8   6   4   31.40   13.90
  -8   6   4   38.90   12.00
   7  -6  -4    6.50    9.10
   7  -6  -4    8.50    8.80
   7  -6  -4    7.90   10.20
   7  -6  -4    1.80    9.90
   7   6  -4   13.60   11.70
   7   6  -4    7.60    8.60
  -7   6   4    5.20   11.30
  -7   6   4    6.00    7.70
  -7   6   4    4.00    7.40
  -7   6   4   14.60    9.30
   7   6  -4    3.20    7.20
   6  -6  -4  101.29   18.20
   6  -6  -4   72.49   17.50
  -6  -6   4   94.89   17.80
   6  -6  -4   82.09   15.10
   6  -6  -4   93.39   17.60
  -6   6   4  127.99   21.40
  -6   6   4  101.19   17.10
  -6   6   4   96.69   15.80
   6   6  -4   78.59   15.70
   6   6  -4  122.19   23.10
   6   6  -4   96.99   17.30
  -6   6   4  106.19   17.50
   5  -6  -4   46.30   12.70
   5  -6  -4   26.20   13.60
   5  -6  -4   28.30    8.90
  -5  -6   4   35.50   11.60
   5  -6  -4   29.70   10.00
   5   6  -4   43.20   10.40
  -5   6   4   26.90    8.90
   5   6  -4   46.90   12.60
   5   6  -4   38.10   15.30
  -5   6   4   19.30   12.10
  -5   6   4   20.60    9.80
  -5   6   4   54.99   12.30
  -5   6   4   32.60    9.60
   4  -6  -4   19.30    6.90
   4  -6  -4    9.80    8.70
  -4  -6   4   13.70    8.50
   4  -6  -4   16.00    7.50
   4  -6  -4   22.50   10.50
  -4   6   4   12.50   11.10
  -4   6   4   15.70    8.30
  -4   6   4   13.80    8.00
   4   6  -4    7.50    9.90
  -4   6   4   11.90    7.30
   4   6  -4   19.50    8.80
  -4   6   4   13.70    6.50
   4   6  -4   16.80    8.10
  -3  -6   4  151.38   19.90
   3  -6  -4  180.28   20.80
   3  -6  -4  191.18   24.70
   3  -6  -4  128.59   18.10
   3  -6  -4  184.88   21.70
  -3   6   4  173.48   20.10
   3   6  -4  159.18   23.90
  -3   6   4  173.28   21.50
   3   6  -4  139.49   19.20
  -3   6   4  144.29   16.70
   3   6  -4  150.28   19.00
  -3   6   4  164.48   23.90
  -2  -6   4  359.36   31.30
   2  -6  -4  448.36   33.60
  -2  -6   4  414.96   33.00
   2  -6  -4  372.26   32.10
   2  -6  -4  448.56   33.40
  -2   6   4  437.06   30.00
  -2   6   4  432.76   32.70
  -2   6   4  356.66   33.50
   2   6  -4  392.46   31.10
   2   6  -4  477.25   38.90
  -2   6   4  409.06   36.30
  -1  -6   4  441.06   32.20
   1  -6  -4  405.56   37.60
  -1  -6   4  345.47   31.60
   1  -6  -4  476.05   34.30
   1  -6  -4  412.66   33.10
  -1  -6   4  359.06   31.90
   1  -6  -4  510.95   35.10
  -1   6   4  370.96   36.10
  -1   6   4  501.55   37.30
   1   6  -4  402.36   36.00
  -1   6   4  468.85   30.50
   1   6  -4  362.36   30.20
  -1   6   4  439.26   32.80
   1   6  -4  417.56   37.40
   0  -6  -4  385.56   35.30
   0  -6  -4  338.17   28.90
   0  -6   4  346.77   27.10
   0  -6   4  339.67   28.90
   0  -6  -4  345.27   29.00
   0  -6   4  376.06   29.70
   0   6  -4  323.87   26.00
   0   6   4  388.36   33.20
   0   6  -4  290.27   30.30
   0   6   4  304.87   30.80
   0   6   4  385.46   30.00
   0   6   4  327.87   28.10
   1  -6   4  337.37   28.30
   1  -6   4  331.07   33.40
  -1  -6  -4  407.06   32.40
  -1  -6  -4  387.26   36.70
  -1  -6  -4  361.26   31.40
   1  -6   4  393.16   32.10
  -1   6  -4  360.16   30.50
   1   6   4  465.85   36.30
   1   6   4  360.56   30.40
   1   6   4  361.26   30.50
  -1   6  -4  385.06   29.10
  -1   6  -4  406.06   28.60
  -1   6  -4  350.56   32.30
   2  -6   4    3.80    9.00
   2  -6   4   -2.00    4.20
  -2  -6  -4   -2.80    6.60
   2  -6   4   -0.30    5.40
  -2  -6  -4   -7.70    7.90
   2   6   4    7.30    9.60
   2   6   4   -5.80    6.00
  -2   6  -4   -3.60    4.10
  -2   6  -4   -3.00    3.90
  -2   6  -4   -1.90    4.00
  -2   6  -4    7.00    8.20
   2   6   4    3.80    5.90
  -3  -6  -4   35.50   12.40
   3  -6   4   18.60   10.70
   3  -6   4   58.79   16.20
   3  -6   4   60.79   11.30
   3  -6   4   49.40   10.60
  -3  -6  -4   28.70   14.30
  -3   6  -4   31.30   11.60
  -3   6  -4   29.60    9.00
   3   6   4   25.10   13.00
   3   6   4   34.20   11.30
  -3   6  -4   43.50   10.90
  -3   6  -4   27.40    8.40
   3   6   4   34.00   10.20
   4  -6   4  227.48   30.30
   4  -6   4  222.58   22.10
  -4  -6  -4  235.18   29.40
  -4  -6  -4  265.87   33.40
   4  -6   4  171.28   26.70
   4  -6   4  241.88   22.60
   4   6   4  266.97   23.30
  -4   6  -4  274.67   29.60
  -4   6  -4  243.58   26.50
  -4   6  -4  216.98   25.00
   4   6   4  283.57   30.40
   4   6   4  224.58   32.00
   4   6   4  199.28   26.40
  -4   6  -4  210.58   27.80
   5  -6   4  210.48   24.00
   5  -6   4  159.58   22.00
  -5  -6  -4  188.08   29.50
   5  -6   4  197.38   27.80
  -5  -6  -4  156.78   25.70
   5  -6   4  170.58   27.40
   5   6   4  160.68   23.90
  -5   6  -4  139.59   20.40
   5   6   4  169.88   25.10
  -5   6  -4  194.98   25.60
   5   6   4  198.68   22.80
  -5   6  -4  183.18   26.20
   5   6   4  185.38   29.50
  -6  -6  -4   49.70   18.20
   6  -6   4   50.69   14.30
  -6  -6  -4   52.39   16.30
   6  -6   4   55.49   19.40
   6  -6   4   37.50   12.50
   6  -6   4   55.19   13.70
   6   6   4   71.59   18.20
   6   6   4   72.99   15.00
   6   6   4  100.09   27.30
  -6   6  -4   94.29   18.60
  -6   6  -4   47.80   16.70
   6   6   4   74.39   17.30
  -6   6  -4   48.80   13.20
   7  -6   4  203.78   26.60
   7  -6   4  208.58   32.70
   7  -6   4  132.89   21.50
  -7  -6  -4  191.28   30.20
  -7  -6  -4  149.79   28.80
   7  -6   4  137.59   27.20
   7   6   4  179.48   24.40
  -7   6  -4  162.48   25.80
  -7   6  -4  177.18   28.20
   7   6   4  183.98   27.30
   7   6   4  185.38   31.70
   8  -6   4   45.60   15.30
  -8  -6  -4   37.40   22.50
  -8  -6  -4   28.00   18.30
   8  -6   4   23.40   16.40
   8  -6   4   11.10   14.50
   8  -6   4   36.80   12.60
  -8   6  -4   34.80   15.60
   8   6   4   61.39   22.20
  -8   6  -4   71.19   16.80
   8   6   4   10.60   10.30
  -8   6  -4   54.29   18.00
   8   6   4   51.19   15.90
   9  -6   4   66.29   16.00
  -9  -6  -4    3.20   16.50
   9  -6   4   20.60   18.30
   9  -6   4   44.20   20.40
   9  -6   4   20.00   13.10
  -9   6  -4   39.00   17.80
   9   6   4   22.30   13.20
  -9   6  -4   12.70   14.10
   9   6   4    9.70   13.20
   9   6   4   33.50   20.20
  -9   6  -4   28.90   18.40
  10  -6   4   65.99   17.00
  10  -6   4   39.40   19.70
  10  -6   4   61.69   18.40
 -10  -6  -4   61.49   28.80
 -10  -6  -4   59.89   24.60
  10  -6   4   59.49   25.10
  10   6   4   29.60   15.30
  10   6   4   74.99   30.10
 -10   6  -4   67.09   20.10
  10   6   4   27.70   17.70
 -10   6  -4   83.29   23.10
 -10  -7   4   -0.10   13.20
  10  -7  -4    2.80   13.00
  10  -7  -4    9.90   13.20
  10  -7  -4  -12.40   16.10
  10   7  -4   -9.10   10.40
 -10   7   4   -0.10   10.40
 -10   7   4   -4.60   10.80
 -10   7   4   11.00   11.20
 -10   7   4   -7.80   10.50
  10   7  -4    6.00   15.90
  10   7  -4   12.10   12.80
   9  -7  -4   30.40   16.40
   9  -7  -4   10.40   10.80
  -9  -7   4    9.70   14.00
   9  -7  -4    6.00   11.70
   9  -7  -4   26.50   17.50
  -9   7   4   11.50   10.80
  -9   7   4   22.40   11.80
   9   7  -4    7.00   10.20
  -9   7   4   16.80   11.10
   9   7  -4    6.40   14.70
   9   7  -4   18.40   14.50
  -9   7   4    8.70   12.80
   9   7  -4    6.40   11.70
   8  -7  -4  298.17   36.90
   8  -7  -4  351.36   41.10
   8  -7  -4  272.47   41.00
   8  -7  -4  330.87   35.30
   8   7  -4  314.97   31.40
  -8   7   4  326.17   30.70
  -8   7   4  345.47   32.50
   8   7  -4  291.57   35.50
  -8   7   4  343.57   37.10
   8   7  -4  238.28   36.40
   8   7  -4  374.86   45.00
   7  -7  -4    7.80    7.40
   7  -7  -4    9.50   11.40
   7  -7  -4    3.20    9.10
   7  -7  -4   -4.90    8.50
  -7  -7   4    5.60   10.10
   7   7  -4   -6.60    8.40
   7   7  -4   -2.90    8.30
   7   7  -4   -1.20    8.00
  -7   7   4    6.20    7.80
  -7   7   4   -6.60    6.30
  -7   7   4    2.40    9.60
  -7   7   4   -3.60   11.20
  -6  -7   4    0.30    9.40
   6  -7  -4   -4.10    7.50
   6  -7  -4   -4.60   10.20
   6  -7  -4   -6.80    6.40
   6  -7  -4    8.10    7.50
   6   7  -4   -1.30   10.20
  -6   7   4  -10.20    6.60
   6   7  -4    3.50    8.70
   6   7  -4   -8.00    5.80
  -6   7   4   -9.70   11.30
  -6   7   4    3.60    7.30
  -6   7   4    0.00    8.10
  -6   7   4   -8.70    6.70
   6   7  -4   -1.40    7.50
   5  -7  -4   58.39   14.90
   5  -7  -4   66.09   18.20
   5  -7  -4   85.79   14.20
  -5  -7   4   71.29   15.50
   5  -7  -4   62.79   14.60
   5   7  -4   60.19   18.30
   5   7  -4   63.99   15.30
  -5   7   4   90.99   17.10
  -5   7   4   94.79   19.50
  -5   7   4   75.69   15.70
   5   7  -4   67.99   14.50
  -5   7   4   65.59   13.90
  -5   7   4   66.19   12.80
   4  -7  -4   48.10   12.60
  -4  -7   4   40.40   11.90
   4  -7  -4   46.60   10.30
   4  -7  -4   66.19   14.50
   4  -7  -4   46.50   12.50
   4  -7  -4   61.49   17.00
   4   7  -4   65.39   13.70
  -4   7   4   57.39   13.30
  -4   7   4   57.29   11.30
   4   7  -4   49.10   12.60
  -4   7   4   36.20   12.40
  -4   7   4   48.30   15.70
   3  -7  -4 1352.26   94.99
   3  -7  -4 1419.36   91.09
  -3  -7   4 1358.46   89.39
  -3  -7   4 1312.27   87.99
   3  -7  -4 1312.27   88.99
   3  -7  -4 1300.97   94.49
  -3   7   4 1268.07   89.69
  -3   7   4 1495.45   89.59
   3   7  -4 1403.26   95.49
  -3   7   4 1299.87   85.39
   3   7  -4 1315.97   87.79
  -3   7   4 1392.16   93.69
   2  -7  -4    1.50    6.50
   2  -7  -4    2.30    6.00
   2  -7  -4    2.30    6.60
  -2  -7   4    0.50    6.90
  -2  -7   4    2.40    6.50
  -2   7   4    1.40    4.40
   2   7  -4    7.30    6.10
   2   7  -4    4.90   10.10
  -2   7   4    4.60    5.90
  -2   7   4    3.20    8.60
  -2   7   4   13.40    9.80
  -1  -7   4   28.80   10.00
   1  -7  -4   63.89   13.70
  -1  -7   4   19.30    9.10
   1  -7  -4   25.40    9.30
  -1  -7   4   23.40    8.20
   1  -7  -4   18.60    7.90
  -1   7   4   27.10    7.40
   1   7  -4   16.40   12.40
   1   7  -4   33.00    9.00
  -1   7   4   56.59   14.20
  -1   7   4   11.10   11.30
  -1   7   4   38.10   10.10
   1   7  -4    3.30    9.60
   0  -7  -4    0.20    7.10
   0  -7  -4  -15.40    7.80
   0  -7   4    0.80    7.00
   0  -7  -4   -2.40    5.10
   0  -7   4    0.60    5.50
   0  -7   4   -7.20    5.70
   0  -7  -4   -0.40    6.40
   0   7   4    2.40    9.20
   0   7  -4    3.50    5.00
   0   7   4    4.40    6.40
   0   7   4    9.30   10.70
   0   7  -4    1.20    9.30
   0   7   4    5.90    7.60
   0   7  -4   -2.30    9.30
  -1  -7  -4  191.58   30.10
  -1  -7  -4  201.18   25.70
   1  -7   4  240.78   21.40
  -1  -7  -4  218.68   25.50
   1  -7   4  243.38   27.50
  -1   7  -4  235.08   29.00
  -1   7  -4  216.48   20.50
   1   7   4  263.57   23.50
   1   7   4  208.88   29.40
  -1   7  -4  219.58   22.00
   1   7   4  251.37   27.10
  -1   7  -4  180.58   19.30
  -2  -7  -4  622.84   46.60
   2  -7   4  605.34   46.40
   2  -7   4  556.94   49.40
   2  -7   4  665.53   43.30
  -2  -7  -4  559.94   50.49
  -2  -7  -4  533.25   44.90
  -2   7  -4  504.45   40.70
  -2   7  -4  539.95   46.20
  -2   7  -4  517.85   43.20
   2   7   4  637.94   46.00
  -2   7  -4  578.24   42.20
   2   7   4  639.14   45.40
   2   7   4  559.84   55.39
   3  -7   4  458.95   38.30
  -3  -7  -4  440.96   42.90
   3  -7   4  461.05   41.50
   3  -7   4  463.25   34.90
  -3  -7  -4  442.16   39.00
  -3   7  -4  489.65   35.20
   3   7   4  384.16   39.90
  -3   7  -4  411.56   33.80
  -3   7  -4  407.96   38.00
  -3   7  -4  464.85   37.70
   3   7   4  386.16   36.20
   3   7   4  371.66   35.60
  -4  -7  -4  197.88   27.80
   4  -7   4  161.48   21.90
   4  -7   4  240.48   33.30
   4  -7   4  188.38   26.50
   4  -7   4  262.17   31.50
  -4  -7  -4  176.98   29.90
  -4   7  -4  193.98   23.70
  -4   7  -4  182.88   26.70
   4   7   4  240.88   34.10
   4   7   4  204.38   26.80
  -4   7  -4  158.18   24.70
   4   7   4  204.88   27.40
  -4   7  -4  195.38   23.50
   5  -7   4  343.07   39.70
   5  -7   4  334.67   31.30
   5  -7   4  383.16   42.40
  -5  -7  -4  367.46   44.70
  -5  -7  -4  398.76   38.10
   5   7   4  281.57   30.10
   5   7   4  395.86   35.60
   5   7   4  371.96   35.50
  -5   7  -4  379.86   37.20
  -5   7  -4  374.36   35.10
   5   7   4  411.46   46.20
  -5   7  -4  357.16   32.20
   6  -7   4  142.49   25.30
  -6  -7  -4   91.79   26.30
   6  -7   4   65.29   15.10
   6  -7   4   62.69   20.20
   6  -7   4   67.49   14.80
  -6  -7  -4   33.00   16.80
   6   7   4   84.59   16.10
  -6   7  -4   99.79   18.10
  -6   7  -4   30.20   13.90
  -6   7  -4   31.80   15.10
   6   7   4   66.59   17.40
   6   7   4   43.60   17.60
   6   7   4   30.20   14.30
  -7  -7  -4   -1.90   13.30
   7  -7   4   -3.50    7.70
   7  -7   4    5.60   13.80
  -7  -7  -4   -1.40   11.10
   7  -7   4    1.10    8.00
   7  -7   4   13.70   14.80
  -7   7  -4    6.00   12.80
  -7   7  -4   -0.40    8.50
   7   7   4  -12.00    8.80
   7   7   4   -0.40    7.90
   7   7   4  -11.80    8.00
  -7   7  -4   -6.40    8.90
   7   7   4  -12.10   13.20
   8  -7   4    1.20    9.40
  -8  -7  -4  -10.50   15.10
  -8  -7  -4   -0.80   13.00
   8  -7   4    0.40   11.20
   8  -7   4   32.90   17.70
   8  -7   4   -2.20    7.10
   8   7   4   23.20   14.30
  -8   7  -4   -5.50   10.00
  -8   7  -4    9.20   13.40
  -8   7  -4   13.70   10.90
   8   7   4    1.90   13.50
   8   7   4   -2.80   14.30
   8   7   4   -5.40    8.50
  -9  -7  -4   -1.30   18.20
   9  -7   4   -0.10   10.20
  -9  -7  -4    8.80   16.50
   9  -7   4   15.20   18.00
   9  -7   4   18.50   19.50
   9   7   4   28.10   18.00
  -9   7  -4   -5.80    9.70
   9   7   4   -5.10   13.90
   9   7   4   -1.60   11.20
   9   7   4   -2.00   16.20
  -9   7  -4    8.20   13.70
   9  -8  -4   36.30   12.90
   9  -8  -4   24.80   19.30
   9  -8  -4   19.50   16.20
   9  -8  -4   32.30   17.50
  -9   8   4   44.00   16.70
   9   8  -4   15.50   13.80
  -9   8   4   28.40   14.10
   9   8  -4   30.90   18.30
  -9   8   4   28.10   16.10
   9   8  -4   26.90   20.00
  -9   8   4   28.20   14.50
   9   8  -4   25.10   14.90
   8  -8  -4    2.30   11.10
   8  -8  -4   11.80   14.90
   8  -8  -4   30.50   17.20
  -8  -8   4   12.00   13.80
   8  -8  -4   18.50   10.30
   8   8  -4   19.60   18.00
  -8   8   4   25.70   11.90
   8   8  -4   25.40   13.50
   8   8  -4   10.90   11.50
  -8   8   4    7.00   10.80
  -8   8   4   41.60   18.20
  -8   8   4   36.40   11.40
   8   8  -4   14.80   11.70
   7  -8  -4   88.69   23.50
   7  -8  -4   80.49   18.20
   7  -8  -4   85.99   17.10
   7  -8  -4  117.99   23.50
  -7  -8   4   42.20   15.80
   7   8  -4   77.89   17.20
  -7   8   4   64.19   16.80
   7   8  -4   88.99   18.10
  -7   8   4   85.29   17.10
   7   8  -4   56.59   17.90
  -7   8   4  107.19   20.00
   7   8  -4  103.89   24.70
   6  -8  -4    8.00   13.70
   6  -8  -4   24.10   11.80
   6  -8  -4   20.30   11.80
   6  -8  -4   10.80   11.60
  -6  -8   4    3.70   10.20
  -6   8   4    4.50    9.00
   6   8  -4    4.80   12.30
  -6   8   4   21.40   11.20
  -6   8   4    4.40    8.10
   6   8  -4   11.60   10.00
  -6   8   4   11.40   10.70
   6   8  -4    7.60   10.50
   5  -8  -4   42.10   13.10
   5  -8  -4   31.20   10.30
  -5  -8   4   25.70   12.10
   5  -8  -4   48.40   17.60
   5  -8  -4   31.30   12.50
   5   8  -4   20.10   14.00
   5   8  -4   55.39   13.60
  -5   8   4   41.00   11.50
  -5   8   4   48.70   14.80
  -5   8   4   46.10   13.30
   4  -8  -4  171.08   26.00
  -4  -8   4  171.68   23.70
   4  -8  -4  202.78   26.70
  -4  -8   4  214.48   27.40
   4  -8  -4  198.98   31.20
   4  -8  -4  159.08   23.90
  -4   8   4  219.08   26.40
   4   8  -4  169.58   29.80
  -4   8   4  209.58   27.90
   4   8  -4  235.68   27.60
  -4   8   4  224.48   24.40
   4   8  -4  239.38   27.80
  -4   8   4  205.18   35.40
   3  -8  -4  427.56   38.50
  -3  -8   4  467.95   38.50
   3  -8  -4  449.36   39.40
   3  -8  -4  423.46   38.40
  -3  -8   4  492.25   40.20
  -3   8   4  451.55   41.20
  -3   8   4  599.34   62.59
   3   8  -4  504.45   38.70
   3   8  -4  396.36   48.30
  -3   8   4  532.85   39.60
  -3   8   4  474.35   35.90
   2  -8  -4   46.30   13.10
  -2  -8   4   41.20   11.10
   2  -8  -4   34.00   12.10
   2  -8  -4   51.69   12.60
   2   8  -4   48.60   11.30
  -2   8   4   47.20   12.10
  -2   8   4   50.69   14.70
  -2   8   4   47.50   10.10
   2   8  -4   55.39   17.20
   2   8  -4   50.79   18.10
  -1  -8   4   64.49   13.50
   1  -8  -4   55.79   13.50
  -1  -8   4   55.09   14.60
  -1  -8   4   81.59   15.90
   1  -8  -4  108.89   17.70
   1  -8  -4   73.89   16.60
  -1   8   4   39.30   15.10
  -1   8   4   58.39   21.10
   1   8  -4   57.99   18.80
   1   8  -4   79.39   13.40
  -1   8   4   81.29   14.70
   1   8  -4   95.79   20.40
  -1   8   4   46.20    9.90
   0  -8  -4   26.40   11.50
   0  -8   4   70.09   15.10
   0  -8  -4   46.40   12.60
   0  -8  -4   43.10   12.30
   0  -8   4   45.00   12.90
   0  -8   4   31.40   10.30
   0   8   4   42.80   15.30
   0   8   4   53.59   12.50
   0   8   4   20.90   13.60
   0   8  -4   48.10   15.90
   0   8  -4   61.09   11.60
   0   8  -4   32.40   16.20
   1  -8   4   12.50    8.40
  -1  -8  -4   22.80   15.20
   1  -8   4   15.90    7.90
  -1  -8  -4   30.10   11.00
   1  -8   4   12.60    8.00
  -1  -8  -4   13.30    9.50
  -1   8  -4    9.00    6.70
   1   8   4    9.20    9.30
  -1   8  -4   11.40    6.90
  -1   8  -4   15.10   10.50
   1   8   4   27.40   14.70
   1   8   4   22.40    9.80
  -1   8  -4   15.70   13.50
  -2  -8  -4   -5.30    7.30
   2  -8   4   -8.10    7.20
  -2  -8  -4   -5.40    4.70
  -2  -8  -4   -3.60   10.50
   2  -8   4   -0.50    6.20
   2  -8   4    0.70   10.20
   2   8   4    0.60    6.20
  -2   8  -4  -10.90   10.90
  -2   8  -4   -4.30    8.00
   2   8   4   11.50    8.10
  -2   8  -4    2.00    5.50
   2   8   4   -9.60    9.00
  -2   8  -4    1.00    5.40
  -2   8  -4   -2.10    7.40
   3  -8   4    4.80   10.20
  -3  -8  -4    1.60   12.40
  -3  -8  -4   -7.30    9.20
   3  -8   4    3.40    7.10
   3  -8   4   26.50   14.20
  -3   8  -4   -3.10    6.60
   3   8   4   -0.90    8.70
   3   8   4    5.90    9.60
  -3   8  -4    7.90    8.70
  -3   8  -4    4.90   10.50
   3   8   4   -5.20   10.10
  -3   8  -4    5.10    6.90
  -4  -8  -4  861.31   63.39
   4  -8   4  823.32   57.49
   4  -8   4  891.31   63.99
   4  -8   4  772.32   65.79
  -4   8  -4  714.43   56.39
  -4   8  -4  794.82   60.29
  -4   8  -4  840.42   57.79
   4   8   4  842.62   61.29
  -4   8  -4  602.34   58.99
   4   8   4  762.42   59.69
  -5  -8  -4   25.10   13.70
   5  -8   4    8.50    9.60
   5  -8   4   10.30   12.60
  -5  -8  -4   -5.70   15.10
   5  -8   4   32.70   11.70
   5  -8   4    9.80   12.30
   5   8   4    6.90   13.70
   5   8   4   13.80   12.00
  -5   8  -4   30.70   13.70
  -5   8  -4   24.30    9.40
   5   8   4   23.20   11.80
  -5   8  -4    7.00   10.50
   6  -8   4   51.19   13.90
  -6  -8  -4   77.59   23.10
  -6  -8  -4   65.29   18.70
   6  -8   4   37.60   17.70
   6  -8   4   66.79   21.00
   6  -8   4   43.20   13.20
   6   8   4   69.39   20.40
   6   8   4   47.30   16.10
   6   8   4   26.80   14.60
   6   8   4   34.00   12.30
  -6   8  -4   61.19   16.80
  -6   8  -4   29.20   14.10
   7  -8   4    7.20   13.70
   7  -8   4    6.30   11.00
  -7  -8  -4   -7.70   11.20
   7  -8   4    6.90    9.90
   7  -8   4   13.10    9.60
  -7  -8  -4    8.60   18.60
   7   8   4   14.10   16.30
   7   8   4   11.70   11.60
  -7   8  -4   12.80   13.40
   7   8   4   12.80   11.50
  -7   8  -4   -3.20    7.30
  -7   8  -4    5.30    8.80
   7   8   4   10.00   10.20
   8  -8   4   -7.50   12.90
   8  -8   4    2.10   10.00
   8  -8   4    6.90   16.90
  -8  -8  -4   -2.20   15.30
   8  -8   4   -7.90    8.80
  -8  -8  -4    4.50   15.10
  -8   8  -4    4.80   12.70
  -8   8  -4   32.20   13.60
   8   8   4    9.00   11.90
   8   8   4    5.10   12.70
   8   8   4   -6.00   13.10
   8   8   4   11.70   17.90
   9  -8   4   -2.70   17.60
   9  -8   4    1.80   18.10
  -9  -8  -4  -19.20   15.40
   9  -8   4    3.70   15.50
   9  -8   4   -1.50   10.70
   9   8   4   -7.60   16.70
  -9   8  -4   -4.20   12.40
   9   8   4  -11.10   12.30
  -9   8  -4   17.70   23.70
   9   8   4   11.80   13.30
  -9   8  -4   -3.30   17.40
   9  -9  -4   28.30   19.50
   9  -9  -4   13.50   14.20
  -9  -9   4   18.90   16.20
   9  -9  -4   27.40   13.90
   9   9  -4    6.50   17.30
  -9   9   4   31.80   16.90
  -9   9   4    9.00   13.30
   9   9  -4    8.30   18.10
   9   9  -4   13.10   13.30
  -9   9   4   -2.80   10.50
   9   9  -4   14.70   14.20
   8  -9  -4    3.80    8.60
   8  -9  -4   12.70   15.40
   8  -9  -4   29.50   13.20
  -8  -9   4   11.60   12.50
  -8   9   4   -6.20   15.50
   8   9  -4   42.90   13.30
  -8   9   4   33.50   11.10
   8   9  -4   -9.40    8.70
  -8   9   4   45.70   17.10
  -8   9   4    0.00   10.30
   8   9  -4   24.60   13.80
   8   9  -4   10.00   16.70
  -7  -9   4  135.89   25.00
   7  -9  -4   82.59   19.70
   7  -9  -4   70.29   16.10
   7  -9  -4   32.80   19.60
   7  -9  -4   95.99   22.20
   7  -9  -4   98.19   20.30
   7   9  -4   96.29   20.30
   7   9  -4   43.30   21.80
   7   9  -4   71.09   18.50
  -7   9   4   92.99   24.60
  -7   9   4  135.49   24.90
   7   9  -4   82.89   20.70
   6  -9  -4   34.40   14.40
   6  -9  -4   11.80   11.10
   6  -9  -4    6.20   10.30
   6  -9  -4   13.00   15.20
  -6  -9   4   16.30   12.80
  -6   9   4   45.10   12.30
   6   9  -4    8.60   14.70
   6   9  -4   19.00   11.30
   6   9  -4    2.50   10.80
  -6   9   4    6.10   14.40
  -6   9   4   19.90   12.40
  -5  -9   4   57.79   17.00
   5  -9  -4  133.99   23.40
  -5  -9   4   84.09   17.60
   5  -9  -4  108.99   20.40
   5  -9  -4   98.79   24.60
   5  -9  -4  111.69   21.20
  -5   9   4   93.89   21.00
  -5   9   4   72.59   21.10
   5   9  -4   70.79   17.40
   5   9  -4   93.89   24.60
  -5   9   4  103.49   17.30
   5   9  -4  111.39   20.10
  -5   9   4   77.39   18.10
  -4  -9   4  529.55   44.80
   4  -9  -4  510.45   43.90
  -4  -9   4  527.95   42.70
   4  -9  -4  532.35   45.60
   4  -9  -4  573.24   45.40
   4   9  -4  515.35   50.29
  -4   9   4  515.45   42.90
  -4   9   4  446.66   44.40
  -4   9   4  472.95   47.30
  -4   9   4  474.55   39.70
   3  -9  -4    7.20   10.10
   3  -9  -4    8.50   10.10
  -3  -9   4   30.70   13.40
  -3  -9   4   16.00    9.80
  -3   9   4   18.00    9.20
   3   9  -4   28.60   10.30
   3   9  -4    7.00   12.90
  -3   9   4   31.00    9.30
  -3   9   4   -2.10   12.10
  -3   9   4   20.10   12.60
  -2  -9   4   -3.10    4.90
   2  -9  -4    2.60   10.20
   2  -9  -4   -7.80    4.80
   2  -9  -4   -1.00    7.90
  -2  -9   4    0.90   10.10
  -2   9   4   22.90   11.40
   2   9  -4   16.10   12.60
  -2   9   4   18.00    7.70
   2   9  -4   -2.30    6.20
  -2   9   4   10.40   12.30
  -2   9   4    6.30    8.20
   2   9  -4    2.50   10.90
   1  -9  -4  566.04   54.59
  -1  -9   4  639.24   50.09
   1  -9  -4  596.84   50.09
  -1  -9   4  674.63   51.99
   1  -9  -4  659.23   50.99
   1   9  -4  628.54   56.09
   1   9  -4  621.64   47.60
  -1   9   4  636.44   55.89
  -1   9   4  703.13   46.70
  -1   9   4  655.33   55.49
   1   9  -4  648.04   58.19
   0  -9  -4    4.80    8.30
   0  -9  -4   -2.90    8.50
   0  -9   4   34.30   12.90
   0  -9   4   26.30   16.40
   0  -9  -4    3.90   10.60
   0  -9   4   12.90   10.70
   0   9   4   13.10    9.60
   0   9  -4    8.30    7.50
   0   9  -4    3.70   12.90
   0   9   4   17.90   14.70
   0   9  -4   21.20    9.80
[truncated: 1,402,792 more chars]
